# Supplementary material for: Histone Deacetylases Play a Major Role in the Transcriptional Regulation of the Plasmodium falciparum Life Cycle
Source: PLoS Pathog. 2010 Jan 22;6(1):e1000737. doi: 10.1371/journal.ppat.1000737 (PMC2809759; doi:10.1371/journal.ppat.1000737)
Supplement: Dataset S1 — (1.19 MB TXT) [file ppat.1000737.s001.txt]

UNIQID	NAME	Ring_30 min	Ring_1hr	Ring_2hr	Ring_4hr	Ring_6hr	Troph_30 min	Troph_1hr	Troph_2hr	Troph_4hr	Troph_6hr	Schiz_30 min	Schiz_1hr	Schiz_2hr	Schiz_4hr	Schiz_6hr
coI_mit	coI_mit::	1.028739633	0.96039819	1.400377935	1.626314152	1.558624903	1.110319534	1.199804664	1.230251512	1.379917539	1.463524305	1.181703101	1.330955297	1.169187355	0.881122653	1.28926118
coxI_mit	coxI_mit::	0.758177624	0.775234488	0.727534731	1.12250103	1.113165728	1.033176436	1.043710209	1.136514079	1.226984521	1.394791522	1.282674658	1.34150038	1.134913627	0.756843718	0.903397725
coxIII_mit	coxIII_mit::	0.969834903	1.0385057	1.285404345	1.735842329	1.669069199	1.059170492	1.109509252	1.205249589	1.279672295	1.436090765	1.314863349	1.253897774	1.090376606	0.85268082	1.044607914
LSU_rRNA	LSU_rRNA::	1.187765692	1.050208634	1.078711469	0.754567185	0.648868826	1.179879215	0.877891861	0.811574175	0.987686518	1.08887151	0.915486764	1.158397733	1.217464386	0.740235629	0.540028231
LSUrRNA	LSUrRNA::	1.216429702	0.950803695	1.263591098	2.06403083	1.208265908	1.270046101	1.149089329	0.887016324	1.411162334	1.088610944	0.894431991	1.118928756	1.111783856	0.675359233	0.998453457
MAL13P1.1	MAL13P1.1::	1.06134008	-0.641669844	2.817950326	0.439023944	2.144895608	0.371661573	0.995452063	0.295290982	0.864159704	0.06587895	0.752582338	1.837938333	1.209249009	0.738531804	1.029902553
MAL13P1.100	MAL13P1.100::hypothetical protein	1.22044427	4.954379318	-1.028167066	6.850297698	7.944014057	1.108109886	1.700832689	1.775206337	2.245374983	1.956720435	0.890801153	1.20370776	1.473608645	1.62213403	2.516506794
MAL13P1.102	MAL13P1.102::hypothetical protein	0.990746454	1.419144933	1.633458837	1.223931754	3.238203638	0.695203623	0.598571494	0.66811142	0.454601357	0.147393337	0.3285916	0.356293251	0.248300619	0.148169908	0.13534908
MAL13P1.103	MAL13P1.103::hypothetical protein	1.194165632	1.661516012	2.394572206	3.988718332	3.164691202	1.098087206	1.019804096	0.942930959	0.91401432	1.042934619	1.004019046	0.944964184	0.827316556	1.066600516	1.438215447
MAL13P1.105	MAL13P1.105::hypothetical protein	1.140915785	1.660920453	0.7577664	3.309438352	2.336115475	0.607835413	0.568068022	1.100846655	0.980097094	1.305299205	0.718756582	0.930654774	1.122888727	1.672374583	2.193706968
MAL13P1.106	MAL13P1.106::hypothetical protein	5.288592112	1.767010748	1.732756665	2.465224369	4.878893095	1.364368077	1.11496746	3.344902381	14.28918824	21.37509987	1.493044083	2.401425146	7.893710234	15.14068329	56.96707292
MAL13P1.107	MAL13P1.107::hypothetical protein	1.859154115	2.387617526	8.545341546	1.705358176	3.591905627	1.071811385	1.320593839	2.884492896	3.994933345	6.966918109	0.933718856	0.754510053	3.388423836	2.456009311	3.37639756
MAL13P1.11	MAL13P1.11::hypothetical protein					0.469025526	0	0	0	0	0	-0.087504777	-1.805999021	0	0	3.035834033
MAL13P1.111	MAL13P1.111::hypothetical protein	0.562888342	2.972627258	1.13441956	1.962047416	1.442012521	0.864645043	0.774224646	0.621640227	0.695106799	0.762922097	0.949117921	0.767946774	0.628808355	0.694089197	1.036872696
MAL13P1.112	MAL13P1.112::hypothetical protein,conserved	1.315280856	4.090258929	1.455281233	1.428498401	1.270808942	1.796243321	1.647896953	2.022197748	2.425395568	2.256507018	1.152761513	0.487138133	0.627757439	3.392078705	16.03657099
MAL13P1.113	MAL13P1.113::hypothetical protein	0.658217129	0.621628854	0.368755366	0.322962519	0.487672921	0.340482754	0.286315043	0.31726802	0.472032908	0.557153597	0.433579043	0.331739945	0.426925313	0.614972568	0.84489395
MAL13P1.114	MAL13P1.114::hypothetical protein	1.084923807	2.180380773	2.075315211	3.144322825	-0.052997874	1.548254036	1.86885243	3.498418567	2.873492662	2.992131587	1.512733152	1.737872312	1.892344105	1.366689617	1.290223954
MAL13P1.115	MAL13P1.115::hypothetical protein, conserved	0.800528723	0.669278676	0.565688271	0.627387866	0.605482663	0.807538719	0.86642175	0.975775952	0.933716643	1.009423398	0	1.229850018	1.153642937	0.652339337	0.293579926
MAL13P1.116	MAL13P1.116::hypothetical protein	1.118348483	1.193789283	0.909411179	0.556551707	0.584259029	0.886474475	0.818625317	0.696805967	0.688379116	0.646540143	0.544343759	0.548317404	0.639143404	0.572313537	0.452502778
MAL13P1.117	MAL13P1.117::hypothetical protein, conserved	0.929426995	1.17913552	0.762833567	0.743421736	0.664246894	0.70775424	0.727144768	0.727144768	0.698058977	0.591411078	0.693716288	0.628571053	0.742069121	0.401739568	0.207110003
MAL13P1.118	MAL13P1.118::cAMP-specific 3',5'-cyclic phosphodiesterase 4D, putative	1.235892886	2.064964731	2.601098079	4.654329414	3.930756607	1.152531391	1.112993338	1.339850642	1.462064278	2.226886545	1.085898355	1.003977146	0.96440539	0.967792697	2.023809357
MAL13P1.119	MAL13P1.119::cAMP-specific 3',5'-cyclic phosphodiesterase 4B, putative	11.948827	1.322614648	-1.269379262	1.306458511	1.511569889	4.208961179	6.011670348	23.21611704	18.723027	14.20098732	1.740597182	3.117763578	5.049059169	6.484723752	16.87557074
MAL13P1.12	MAL13P1.12::hypothetical protein	0.861490123	0.239099333	1.830367486	0.627516727	0.976525732	0.383963821	0.852084096	0.962539442	1.846182208	1.399101046	1.228023152	1.114383492	1.107263686	2.390986276	3.823524812
MAL13P1.120	MAL13P1.120::splicing factor, putative	0.506707574	0.576664079	0.346221989	0.41178192	0.379134177	0.57420988	0.556329447	0.534206709	0.543252066	0.520989141	0.772723764	0.56502653	0.496932439	0.593483032	0.842332286
MAL13P1.121	MAL13P1.121::hypothetical protein	1.244549356	1.716636915	0.910603427	1.762461689	1.648274775	0.90518124	0.813986932	0.593241679	0.536537087	0.548572587	1.083881212	0.8906769	0.771416032	0.584674259	0.671656446
MAL13P1.122	MAL13P1.122::hypothetical protein	0.969193761	1.077283328	1.012585511	1.10252677	1.261398493	0.828380142	0.759822115	0.719065342	0.764430006	0.820183065	1.1965898	1.657941691	2.192816512	2.307983104	0.910872775
MAL13P1.123	MAL13P1.123::hypothetical protein	2.050890068	3.647933999	3.836452512	3.345265874	2.674470881	1.043602765	0.972619115	0.813305779	0.98086856	1.033720171	0.751175676	0.655750011	0.574623672	0.594909046	0.806468248
MAL13P1.124	MAL13P1.124::hypothetical protein	1.579176173	10.97977783	3.316041015	3.308302484	2.827906664	1.023732202	0.954185968	0.813044274	0.938298815	0.983412107	0.82444095	0.678743699	0.562605971	0.646310684	0.864399771
MAL13P1.125	MAL13P1.125::hypothetical protein	1.363853775	1.125334663	1.384208526	11.55034461	4.003374774	0	0	0	0	0	1.349024222	4.598071769	5.438205682	5.963088905	8.782234386
MAL13P1.126	MAL13P1.126::hypothetical protein	0.771635706	4.349989716	1.230893132	4.454540374	10.23540005	1.429983531	1.582133779	2.574761053	2.431005657	2.705444724	0.998837206	1.090315189	0.918937822	0.831295656	0.817992032
MAL13P1.127	MAL13P1.127::hypothetical protein	0.675139385	2.669069619	0.587004755	0.17295222	2.186786778	0.633798361	0.633798361	1.038118005	0	1.660988808	0.779826602	0.683889976	1.278995375	1.977868295	2.291489666
MAL13P1.128	MAL13P1.128::hypothetical protein	0.868393032	0.705174889	0.236446325	2.84829867	4.000133833	0.648734647	0.663998992	0.816642438	1.060871952	1.182986709	0.969393064	1.005013573	1.179761283	2.170784505	2.979119857
MAL13P1.129	MAL13P1.129::hypothetical protein	1.084839284	3.817786177	1.170335527	5.331780738		1.641638624	1.742147112	6.198023378	13.26712031	15.34429571	1.205211936	2.447523975	5.274104355	17.28227311	15.46408912
MAL13P1.13	MAL13P1.13::hypothetical protein	1.368041052	1.464286716	1.127624806	1.375070137	1.861932024	1.507484276	1.524124147	1.459539791	1.630426202	1.689974958	1.229050914	1.278980544	1.463034331	1.988665642	2.208776016
MAL13P1.130	MAL13P1.130::hypothetical protein	1.019611616	1.271100864	0.853805038	1.056524698	1.878957553	1.116793339	0.964503338	1.167556672	1.150635561	1.725953342	1.415055843	1.173092778	0.828843791	0.482257088	0.47796535
MAL13P1.131	MAL13P1.131::hypothetical protein	2.223085216	6.195790007	4.87278144	4.037525236	3.671411875	1.198954356	1.277419065	1.037831076	0.813609219	0.834101974	0.854419334	0.84284962	0.833712748	0.689487341	0.739179277
MAL13P1.132	MAL13P1.132::microfibril-associated protein homologue, putative	0.570982084	0.647245261	0.530425642	0.58512701	0.59830894	0.606783113	0.662968159	0.741228646	0.852643951	0.739261401	0.595435969	0.605162517	0.672956052	0.827898447	1.023273431
MAL13P1.133	MAL13P1.133::hypothetical protein	1.396360302	2.030812809	2.518501679	2.219440949	3.327652965	0.983075679	1.036348089	0.820197374	0.771023618	0.828165446	1.159515775	1.23894212	1.558483147	2.087253877	1.660590682
MAL13P1.134	MAL13P1.134::helicase, putative	0.395036378	1.477443934	1.014493718	1.89547195	3.82169757	0.666500309	0.679283849	0.808160725	0.93413782	0.939467697	0.45584316	0.484696894	0.524149251	0.989382368	1.159401138
MAL13P1.135	MAL13P1.135::snare protein homologue, putative	0.70169011	0.714984889	0.543755355	0.582795648	0.718610984	0.885088704	0.829188365	0.857138535	0.791921472	1.015522829	0.764712159	0.615967171	0.576970932	0.484690074	0.502489777
MAL13P1.137	MAL13P1.137::hypothetical malaria antigen	1.30599267	-6.965900933	3.69114498	5.080172016	6.872671544	1.270978646	1.28283032	1.290749365	1.30731845	1.350862564	0.729800528	0.636395216	0.56899026	0.549519791	0.503175672
MAL13P1.138	MAL13P1.138::hypothetical protein	0.561647243	2.683238589	1.13010522	0.162424144	0.977295704	0.296184447	0.33517467	0.429397943	0.659183793	0.55343319	0.808510791	0.807943115	1.023128233	1.079507696	1.349285228
MAL13P1.139	MAL13P1.139::hypothetical protein, conserved	2.605813528	0.975104119	2.140656146	1.79483277	3.238203638	0.793275976	0.819940715	1.166582318	1.279907458	1.33990312	0.586372449	0.892558154	0.787623866	0.828710276	0.679369506
MAL13P1.14	MAL13P1.14::ATP-dependent DEAD box helicase, putative	0.69998196	0.576116706	0.644336167	0.518257364	0.601807902	0.890558198	0.981202249	0.799969495	0.814649967	0.757403374	1.07132367	1.764313927	1.67222891	1.452523278	0.881586182
MAL13P1.140	MAL13P1.140::hypothetical protein	0.778438951	4.564977052	0.347292747	1.661956122	5.023487246	0.673872504	0.642527773	0.765542287	0.877577376	0.925644139	0.455596422	0.575756105	0.677024194	0.816004246	0.812383404
MAL13P1.141	MAL13P1.141::hypothetical protein	2.408771759	10.76772161	11.0887258	12.67414232	9.134023815	0.71059319	0.552683592	0.71059319	0.717770899	0.983346132	0.763007084	0.566127351	0.378310136	0.330862162	0.311460577
MAL13P1.142	MAL13P1.142::hypothetical protein	0.892589275	1.03001233	1.024777658	0.937041345	1.114563509	0.869488166	0.826925808	0.772202776	0.717479745	0.729640419	0.994192333	1.139774015	1.320107575	1.080706842	0.90516567
MAL13P1.144	MAL13P1.144::hypothetical protein	0.593683502	0.591424709	0.504707829	0.446937892	0.538742049	0.620806898	0.615881672	0.566080047	0.542268442	0.521184616	0.731206484	0.629760024	0.762416191	0.880407998	1.094912232
MAL13P1.145	MAL13P1.145::hypothetical protein	2.643678649	8.061264732	10.99688666	16.81371997	14.30046672	1.554891415	1.797139978	1.722809673	2.186502924	2.452670746	1.697234647	1.803534777	1.950267611	3.274353078	4.035046635
MAL13P1.146	MAL13P1.146::AMP deaminase, putative	1.231208755	1.259932663	0.990498814	0.893403922	1.22691812	1.023430384	1.032905745	1.078712458	1.186200307	1.119699332	1.239121022	1.617803864	1.993177974	2.514070109	2.392074718
MAL13P1.147	MAL13P1.147::hypothetical protein	2.061376788	3.998043559	2.337846407	3.124932007	8.438238857	0.596891772	0.369853184	0.384500835	0.498020129	0.758015931	0.762418558	0.877067356	0.812057555	1.433415119	1.778382852
MAL13P1.148	MAL13P1.148::P. falciparum myosin	1.481644094	5.487770249	1.322528818	0.832228515	0.561114633	0.834767137	0.830269601	1.136152748	1.017410242	1.054571824	1.000096812	0.978978069	0.829269212	0.684343514	0.612835699
MAL13P1.149	MAL13P1.149::hypothetical protein	2.492517223	2.511184868	4.253155979	7.999014272	1.437455105	2.798642424	4.292396356	1.098853467	2.317894032	2.146198178	1.18023994	1.703940163	2.56760168	6.359517619	6.887390905
MAL13P1.15	MAL13P1.15::hypothetical protein	2.30006794	3.508137771	3.224251825	3.218131786	2.848190775	0.819693532	0.758724592	0.826467859	0.921308433	0.90775978	0.741067597	0.646674996	0.624848164	0.820972328	0.942319267
MAL13P1.150	MAL13P1.150::hypothetical protein	1.202214742	1.38482289	1.295503633	1.110830083	1.074744307	1.077671076	0.943278063	0.90602396	1.017725563	0.915150998	1.324906514	1.382534209	1.577430536	2.004703789	1.688351736
MAL13P1.151	MAL13P1.151::hypothetical protein	1.482588887	-52.2367628	6.959771427	7.574386312	-5.600470655	0.891386289	1.000016846	1.029204616	1.044996806	1.027663548	0.973533789	0.925586387	0.87729667	1.080220423	1.302159769
MAL13P1.152	MAL13P1.152::hypothetical protein	1.408225717	5.656971409	4.330640977	6.210209828	3.767966708	1.524980074	1.843286225	1.659843563	1.668653687	1.701314266	0.872035637	1.106865778	0.979415829	0.715640139	0.778247119
MAL13P1.153	MAL13P1.153::hypothetical protein	0.418889169	0.31915822	0.318942705	0.481024556	0.496609335	0.957477318	1.216559416	1.227823855	1.306674928	1.070121708	1.179582056	1.126797144	1.363224995	2.088215646	2.027320957
MAL13P1.154	MAL13P1.154::hypothetical protein					3.281379532	0	0	0	0	0	0	0	0	17.57295814	7.624736703
MAL13P1.155	MAL13P1.155::hypothetical protein	0.415894667	0.342913711	0.322883544	0.471030483	0.574382124	0.734201339	0.81307931	0.841818302	0.988634605	1.025850911	0.715988088	0.86480303	1.064227796	2.648083415	10.32757495
MAL13P1.156	MAL13P1.156::hypothetical protein	1.167468041	1.423622612	0.546558565	0.622841709	3.97583085	2.075045555	2.000036102	2.511504759	3.007155674	6.547217349	1.184674319	1.090650925	0.98217496	0.734581681	1.130745547
MAL13P1.157	MAL13P1.157::hypothetical protein	0.473421687	0.867611279	0.896128629	1.435871157	1.909763233	0.516654381	0.595926426	0.581580996	0.571294534	0.530882829	0.910957904	0.911537708	1.055315847	1.020593617	0.837845085
MAL13P1.158	MAL13P1.158::hypothetical protein	0.780718474	2.767980426	1.033911852	1.094438454	1.928638851	0.600139322	0.719785323	0.779161859	0.88132835	0.736591163	1.239065246	1.4314163	1.693098682	1.919206572	1.346923477
MAL13P1.159	MAL13P1.159::hypothetical protein, conserved	0.976637304	0.725557247	0.653428984		0.742344229	0.684438303	0.848418313	0.577494818	0.648790475	0.663049606	0.904216086	0.948940211	0.720344127	0.870794991	0
MAL13P1.16	MAL13P1.16::synaptobrevin-like protein, putative	3.542986574	4.51011958	5.921562879	7.300189002	6.88405372	1.397316538	1.325041545	1.590049854	1.622172073	1.630202628	1.137870328	1.257611414	1.527740632	1.885200787	3.309275761
MAL13P1.160	MAL13P1.160::unknown	0.882001711	1.135085398	0.936917351	1.165433609	1.384758083	0.894216735	0.937719171	0.952219983	0.845880695	0.966720795	1.019501438	0.968165703	1.268867856	1.152049363	1.280891216
MAL13P1.161	MAL13P1.161::unknown	0.831942736	1.138789605		1.048555431	0.858614609	0.93087514	0.865626882	0.891726185	0.739480251	0.978723862	1.112452047	1.073083177	1.147043698	0.942226976	1.37626531
MAL13P1.162	MAL13P1.162::DNAJ-like protein, putative	0.623373501	0.728302242		0.449453555	0.511295349	0.879379271	0.868522736	0.781670463	0.770813929	0.716531258	0.867264907	0.930159749	0.919720652	1.122724079	1.137162933
MAL13P1.163	MAL13P1.163::er lumen protein retaining receptor 1, putative	0.991273199	1.018009309	0.875411721	0.892837757	1.214847304	1.057660664	1.018847429	0.892704414	0.960627576	1.26143015	1.386340924	1.029336837	0.786064328	0.563519123	0.69424013
MAL13P1.164	MAL13P1.164::elongation factor tu, putative	1.128154168	3.041842984	0.32806384	0.638962152	0.891508054	0.618732314	0.494827906	0.459467561	0.564132059	0.595361114	0.553488815	0.460547947	0.530802659	0.80457137	1.026323134
MAL13P1.165	MAL13P1.165::hypothetical protein	1.708621926	3.418619624	3.499656599	1.830317425	1.811198624	0.85989594	1.310816982	1.520547699	1.16400548	1.321303518	0.750462759	0.670990383	1.066796518	0.579139819	0.835230333
MAL13P1.166	MAL13P1.166::helicase, putative	0.896489294	0.978366144	0.763353561	0.697675127	0.855594766	1.477063957	1.31639811	1.088563323	1.175510874	1.276775615	1.736850226	1.409472166	1.071007864	0.92918362	0.64895242
MAL13P1.167	MAL13P1.167::signal peptidase, putative	0.821452861	1.474498833	1.212242146	1.074538013	1.009762412	0.562203187	0.441731076	0.501967132	0.508660027	0.548817397	0.577717533	0.344371681	0.269139892	0.276927487	0.40594294
MAL13P1.168	MAL13P1.168::hypothetical protein	-0.101703693	-11.19106841	0.805476456	1.736073391	2.045181297	0.809122788	0.842283558	0.775962018	0.749433402	0.736169094	1.006872052	0.913275926	0.64913444	0.556783336	0.641300405
MAL13P1.169	MAL13P1.169::syntaxin 5, putative	1.28436915	1.201997944	0.825514385	0.806973069	0.61197841	0.820347759	1.022902761	0.92162526	0.916561385	0.759581258	0.9247558	0.875815301	0.822488103	0.646988107	0.616615124
MAL13P1.17	MAL13P1.17::hypothetical protein	1.118944393	1.136592789	1.236215452	0.965947276	0.839860864	1.470023262	1.769830638	1.72147461	1.402324823	1.460352057	1.686426888	1.564580864	1.405214083	0.783323668	0.810688231
MAL13P1.170	MAL13P1.170::hypothetical protein	0.657271885	0.542035519	0.464965827	0.342604999	0.396423586	0.432407453	0.472598482	0.388554772	0.42415835	0.397380937	0.457007046	0.643391485	0.58062015	0.697469845	0.691064947
MAL13P1.171	MAL13P1.171::transmembrane protein Tmp21 homologue, putative	0.857970917	0.665642742	0.695883765	0.710249448	0.807334083	0.98766552	1.012203794	0.975396384	0.840435878	0.944723541	0.769041858	0.731658648	0.567533353	0.576132953	0.701701547
MAL13P1.172	MAL13P1.172::hypothetical protein, conserved		0.771389026	0.801090179	0.943748778		1.34728257	1.555790587	1.668064135	1.395399805	1.090657319	0.946412831	0.81422517	0.638353434	0.508986367	0.788984371
MAL13P1.173	MAL13P1.173::MSP7-like protein	2.796539356			4.563774486		14.97565991	27.04650559	44.54862157	46.7943603	26.58271172	4.351739829	4.355104562	13.48698919	19.31535677	7.532875206
MAL13P1.174	MAL13P1.174::MSP7-like protein	0.413221289	1.446143029		1.317906167	8.344601306	0.64456269	0.783113548	1.180694273	0.933712307	1.060215265	0.929836318	0.808250685	0.573079002	0.459800415	0.526228358
MAL13P1.175	MAL13P1.175::MSP7 fragment, pseudogene	1.567996847	0.736317076	0.625825669	0.572460143	2.160669766	1.973731899	1.661432548	2.473410861	1.686416496	1.623956626	1.215433533	0.911956012	0.768815745	0.56689444	0.822266793
MAL13P1.176	MAL13P1.176::Plasmodium falciparum reticulocyte binding protein 2 homolog b	0.813871311	0.838118359	0.325144419	0.359025455	0.639303723	1.005753534	1.027841804	1.109523232	0.940372679	0.777559156	0.661395218	0.433271603	0.187562516	0.318210002	0.041303967
MAL13P1.177	MAL13P1.177::hypothetical protein, conserved in P. falciparum	0.985974737	0.633932928	0.587807558	0.881925264	1.130333951	1.450373094	1.456413796	1.491600905	1.478311362	2.51600369	0.585987965	1.130207649	1.147773262	1.322867724	1.300447791
MAL13P1.178	MAL13P1.178::hypothetical protein	0.664996919	0.502643384	0.338615428	0.328767151	0.399989027	0.479340028	0.407261179	0.355840754	0.380944076	0.288030658	0.195235581	0.254861496	0.208897556	0.251978077	0.39917267
MAL13P1.179	MAL13P1.179::hypothetical protein	0.818249892	0.812422292	0.693872721	0.68576808	0.716994903	1.108926937	1.122334238	1.215107408	0.902113035	0.902333344	1.449923861	1.505627941	1.692547124	1.663532472	1.530310286
MAL13P1.18	MAL13P1.18::hypothetical protein	1.328891361	2.026262843	1.515713326	2.295978421	3.455923762	1.730723399	1.883058545	2.015943467	2.198654329	2.755154216	1.20968662	1.290069651	1.127253715	1.82782469	1.871482076
MAL13P1.180	MAL13P1.180::hypothetical protein	1.138474104	1.514443353	1.249944178	1.347568273	0.96390529	0.918005228	0.730780478	0.760978018	0.797215066	0.845531131	0.946286024	0.666026583	0.721634302	0.878775221	0.782394601
MAL13P1.181	MAL13P1.181::hypothetical protein	0.697396732	18.96563159			5.83926086	1.428139879	0.326059333	0.306495773	0.149987293	0.443440693	0.811081843	0.847318598	0.800588346	4.377322273	2.288624073
MAL13P1.182	MAL13P1.182::hypothetical protein, conserved			0.956134622			0.925933903	0.812764204	1.075112143	0.83848459	0.915645749	#N/A	#N/A	#N/A	#N/A	#N/A
MAL13P1.183	MAL13P1.183::hypothetical protein	0.680424704	1.167378145	0.347897283	1.165228891	1.405082589	1.062263629	0.918099279	1.009150447	1.100201615	1.267128757	0.829861872	0.736911997	0.662089113	0.907620442	1.087161952
MAL13P1.184	MAL13P1.184::endopeptidase, putative	0.454403386	1.537226677	1.095085034	1.132992618	1.047800163	0.858321952	1.065614195	1.219937223	0.914422323	1.041855773	1.470045172	1.882766261	2.290438047	3.589000359	2.967488548
MAL13P1.185	MAL13P1.185::CDK-related protein kinase 6	0.326904698	0.79011013	0.566785538	0.673411519	0.943622077	1.052107002	1.193111033	1.475119096	1.355807992	1.12803225	1.325195339	1.671564486	1.704397432	2.015600575	2.227531523
MAL13P1.186	MAL13P1.186::1-deoxy-D-xylulose 5-phosphate synthase	0.388871658	0.314823938	0.182273935	0.409009618	0.618294147	0.736283398	0.681806697	0.566081857	0.549051529	0.407883682	0.597578752	0.598457336	0.822788231	1.122073899	1.004749301
MAL13P1.188	MAL13P1.188::hypothetical protein	1.537185442	3.179593251	8.288635836	2.311527531	10.27500558	1.077444885	0.994251248	1.092163761	1.392853499	1.51993227	1.101802279	1.016442763	0.979332453	0.76482305	0.531041804
MAL13P1.189	MAL13P1.189::hypothetical protein	1.040128759	1.802732735	1.372494292	1.685312704	1.885553682	0.748719062	0.748498151	0.958496076	0.855349536	0.866169521	1.127432669	0.999815678	1.103064786	0.807158025	1.135581282
MAL13P1.19	MAL13P1.19::hypothetical protein	1.177552851	1.546871705	4.58791164	4.691821442	4.103033497	1.100771543	1.126040416	1.009096279	1.048042334	1.021659595	0.943822179	0.684169668	0.743028061	0.88112779	1.260033704
MAL13P1.190	MAL13P1.190::proteasome regulatory component, putative	1.205400593	1.427814452	1.15454478	1.118737206	0.971736401	0.872124271	0.89989761	0.786733547	0.782498954	0.90305026	0.960754227	0.763615964	0.697257372	0.58200013	0.637311809
MAL13P1.191	MAL13P1.191::hypothetical protein, conserved	1.068457846	1.526797025	0.837460895	2.104524612	7.217877148	2.998272261	3.373475322	6.61511759	8.458098419	8.704333057	1.887940757	2.426301976	2.803202091	4.93431779	5.764675837
MAL13P1.192	MAL13P1.192::hypothetical protein	na	1.740656154	5.102449071	5.727847816	8.812589442	2.445877496	2.257910185	2.14383203	2.555559977	3.147719797	1.604816306	2.655651307	2.691139735	3.163100124	2.865278551
MAL13P1.193	MAL13P1.193::hypothetical protein	0.893904872	0.913951198	0.570554781	0.800185055	0.720855678	0.833455722	0.78313594	0.598085107	0.651344523	0.737060532	0.785195279	0.538086348	0.445908792	0.457563532	0.379797
MAL13P1.194	MAL13P1.194::hypothetical protein	1.838758761	2.818410102	2.69597707	2.770604033	2.139125759	1.135507921	0.988384961	0.838723732	1.059506519	0.80649217	0.937066592	0.818367289	0.765943303	0.731695363	1.028672713
MAL13P1.195	MAL13P1.195::hypothetical protein	0.593920127	2.823918831	0.595945994	0.987786295	2.083574216	1.320746109	1.50155922	2.81545847	3.480512546	2.817344848	1.432319024	1.675981349	1.638557125	2.45093218	4.416708963
MAL13P1.196	MAL13P1.196::protein kinase, putative	0.722573497	1.016579963	0.076886391	1.665430449	3.194190935	0.75681836	0.655337714	0.970494082	1.280835754	1.201437372	0.651397941	0.625016838	0.760344392	0.792321762	1.025057184
MAL13P1.197	MAL13P1.197::hypothetical protein	0.827757035	0.966357976	0.791624967	0.754037689	0.845277586	0.884938685	0.7060681	0.724896582	0.950838374	1.044980787	0.96435893	0.933957494	1.191780653	0.907703119	0.797724477
MAL13P1.2	MAL13P1.2::RIFIN	0.834491799			1.589251184		6.681421562	5.567851302	0	-1.11357026	-7.794991823	0.488484548	0.716647231	0	0	0
MAL13P1.20	MAL13P1.20::hypothetical protein	0.730405634	2.7662272	1.320493218	2.394050943		1.780171152	0.944030156	1.793657297	1.658795846	0.984488592	1.045799471	1.088354057	0.70143172	0.842033771	1.094874686
MAL13P1.200	MAL13P1.200::hypothetical protein, conserved	10.38529016	67.96242666	4.286256728	3.83143828	2.377701843	0.690007328	0.489277923	0.545733068	0.420277191	0.457913954	1.382834428	0.995263511	0.969804373	1.781731035	1.685856755
MAL13P1.201	MAL13P1.201::hypothetical protein	2.335512547	3.871839956	5.203894011	2.848101997	3.03337971	1.04101063	0.972456571	0.632887084	0.590510821	0.661912421	1.061539223	1.320787948	1.534903166	1.467377397	1.274888192
MAL13P1.202	MAL13P1.202::hypothetical protein	1.008039582	1.671672326	2.242112917	3.631966354	4.414871405	1.243056505	1.228584501	1.130301863	1.115503392	1.140354303	0.914424565	0.742214394	0.581509492	0.61902161	0.721480388
MAL13P1.203	MAL13P1.203::hypothetical protein	1.188018101	0.993040951	0.941925104	0.744217156	0.683385335	1.189350432	1.20646602	1.179771897	0.934856948	0.939866923	0.884759536	0.7421868	0.826802874	0.993834377	1.219839487
MAL13P1.204	MAL13P1.204::exoribonuclease PH, putative	0.713725902	0.871748474	0.777786384	0.546351768	0.723344803	0.937682048	0.709376854	0.774606909	0.79906818	0.741991882	1.146471838	0.809025498	0.860028296	1.385854566	1.032485525
MAL13P1.205	MAL13P1.205::	1.857489461	2.069181996	3.582588271	8.185063418	7.190940086	0.866933517	0.674281625	1.044766034	1.22259855	1.281876055	0	0.490870492	0.669699464	0.820281702	1.719095479
MAL13P1.206	MAL13P1.206::phosphate transporter, putative	0.916526373	0.849589852	0.575030578	0.500424168	0.37979692	0.854107526	0.974818941	0.95504523	0.595280489	0.581997896	1.075783461	1.129937585	0.742630111	0.55863597	0.440199666
MAL13P1.209	MAL13P1.209::60S ribosomal subunit porotein L18, putative	0.946616213	0.66161615	0.389001441	0.307978866	0.249518274	0.811709856	0.734404155	0.45094992	0.425181353	0.438065636	0.948811754	0.674100708	0.632582883	0.778366379	0.940248175
MAL13P1.21	MAL13P1.21::hypothetical protein	1.021341793	2.062520486	1.468332926	2.308680586	2.459688019	0.893813177	0.980985014	0.996840568	1.01408126	0.988879081	0.673607992	0.577751324	0.544048289	0.56986923	0.574756332
MAL13P1.210	MAL13P1.210::hypothetical protein	0.972477074	0.84807306	0.747692289	1.288673976	0.969936036	0.333630852	0.302838432	0.545553333	0.703139883	0.390708278	0.479008808	0.317178495	0.403123185	0.505858659	0.74562307
MAL13P1.211	MAL13P1.211::hypothetical protein			1.331155871	0.660051635	3.402917533	3.172380517	1.90342831	5.166448271	8.882665449	13.68655595	1.488478916	1.887252267	0.814753533	0.44751392	0.500983343
MAL13P1.212	MAL13P1.212::hypothetical protein	2.406944337	2.068508842	2.11137665	1.489759673	1.612220304	0	0	0	0	0	3.763419176	6.870292725	4.547131813	4.061941151	2.125545851
MAL13P1.213	MAL13P1.213::transcription activator, putative	0.967256491	0.761429945	0.748652161	0.726014328	0.635656426	1.225098873	1.234106953	1.089977674	0.927832235	0.900807995	1.703862849	2.574105432	2.841095028	2.289787952	2.36724982
MAL13P1.214	MAL13P1.214::phosphoethanolamine N-methyltransferase, putative	1.171491483	1.072442836	0.961960263	0.980722856	1.605263355	1.276909757	1.28942848	1.502246773	1.664990174	1.702546343	1.373068887	1.435204134	1.613168089	0.883879445	0.782306732
MAL13P1.215	MAL13P1.215::hypothetical protein	1.851235732	5.18528438	6.158796999	10.21319256	10.5400344	1.127158616	1.062953378	1.22703343	0.877471581	0.941676818	0.885314278	0.744438919	0.512829555	0.300158868	0.305244066
MAL13P1.216	MAL13P1.216::DNA helicase, putative	1.401352568	1.541232078	2.148263025	1.917441298	2.701353583	0.859907441	0.653738064	0.757959798	0.662643053	0.685899842	0.975546829	0.93182878	0.843845684	0.76173156	0.926858839
MAL13P1.217	MAL13P1.217::hypothetical protein		-0.466294541	-0.845750254	-0.178567549		1.71489811	0.935398969	0.467699484	0.467699484	0.311799656	0.576827527	0.628419757	0.397329039	0.495969508	1.498575132
MAL13P1.218	MAL13P1.218::UDP-N-acetylglucosamine pyrophosphorylase, putative	0.685106906	1.707425301	0.772660736	0.838684815	0.958980221	0.731846948	0.594234992	0.725524513	0.637992168	0.584549389	0.994196413	0.644276163	0.51519478	0.650195679	0.862755412
MAL13P1.219	MAL13P1.219::hypothetical protein	1.375773526	3.421182595	1.503556143	5.283976185	9.788206235	2.733567797	2.873239144	4.369717865	3.551642831	3.671361129	1.334539435	1.206918161	1.298771881	1.325709087	1.535044957
MAL13P1.22	MAL13P1.22::DNA ligase 1	1.168510558	1.530162432	1.860218632	2.040529522	2.050357959	0.875145371	0.740061602	0.705428755	0.811918225	0.775702612	0.873705242	0.735038274	0.593675695	0.531916216	0.425658035
MAL13P1.220	MAL13P1.220::lipoate synthase, putative	-0.672515769	17.31118303	-1.912226176	-3.296496944	-70.11712326	6.067039912	5.025304456	9.232107276	8.250695068	9.744735088	1.92980341	2.048496651	1.954127833	4.027865336	2.423174129
MAL13P1.221	MAL13P1.221::aspartate carbamoyltransferase	1.552729667	2.01926701	1.406814692	1.218748967	1.094832276	1.047484721	1.011759314	0.880130993	0.702810503	0.614890249	1.208103393	1.142068568	1.120347901	1.521973116	1.750854694
MAL13P1.222	MAL13P1.222::hypothetical protein	0.889849996	1.068966503	0.899012685	0.644906756	0.609226714	1.054468474	1.087869212	0.930493681	0.81342059	0.721225211	1.998262929	2.022068484	1.969242591	1.880749706	1.668284857
MAL13P1.223	MAL13P1.223::hypothetical protein		0.93788781	0.871379108	1.070489559	1.179585219	1.299165235	1.255859727	1.537345528	1.580651036	1.623956543	0	0.399213694	1.025239769	1.299745638	0.788376916
MAL13P1.224	MAL13P1.224::hypothetical protein	1.274734575	1.098232585	0.796280746	0.824836684	0.885743966	1.779707598	1.530931267	2.028483928	3.789054885	3.731644963	0.837317069	1.060134872	0.971027089	1.500518151	2.62553085
MAL13P1.225	MAL13P1.225::thioredoxin, putative	0.84583397	0.814182062	0.651121563	0.676765232	0.529448493	0.786282752	0.841785064	0.740030825	0.59202466	0.508771192	1.563033677	1.547312707	1.726782442	0.811917468	0.273013998
MAL13P1.226	MAL13P1.226::hypothetical protein	1.421478253	2.346320182	2.102227725	3.482958259	2.797866943	0.914522404	1.018192339	0.856121474	0.87851574	0.797943227	0.610940807	0.605960564	0.565251051	0.683351327	0.963057073
MAL13P1.227	MAL13P1.227::ubiquitin-conjugating enzyme, putative	1.777236958	2.424092587	2.507179623	1.844740135	1.717107169	0.429491889	0.546313682	0.432927824	0.446671564	0.560057423	0.529097976	0.635849104	0.6414701	0.735101195	1.070304904
MAL13P1.228	MAL13P1.228::hypothetical protein	0.821401574	2.768003565	0.792987777	1.345352661	2.753337025	1.595693435	1.554836694	2.230557708	2.151801217	2.894363783	1.431232732	1.096698288	1.122543851	0.885176897	0.833136032
MAL13P1.229	MAL13P1.229::hypothetical protein	0.862059843	1.520696279	1.528070657	3.049040967	3.309484768	0.738969425	0.613187395	0.723246672	0.749451261	0.817583194	0.685957069	0.439627124	0.578954839	0.652206118	0.784734893
MAL13P1.23	MAL13P1.23::hypothetical protein	1.271149149	1.79953759	1.766064809	2.550377129	2.065195897	1.483461858	1.677335575	1.452977664	1.545008496	1.320650585	0.909589844	0.975797674	0.752075609	0.420149738	0.262734392
MAL13P1.230	MAL13P1.230::hypothetical protein	0.773705197	0.577905958	4.020531652	1.565718283	2.491021597	2.136264979	1.495098984	1.462373666	1.435172481	1.961421614	2.937430551	3.79286489	4.457869255	2.242413555	4.683408754
MAL13P1.231	MAL13P1.231::Pfsec61	1.010551319	1.055815648	0.769946273	0.573222034	0.482466322	0.889860329	0.756956746	0.606025206	0.568793138	0.686231375	1.298362989	1.228943968	0.974864141	0.750735397	0.991824713
MAL13P1.232	MAL13P1.232::hypothetical protein	0.742404084	0.620702725	2.363618221	1.611472801	0.636250047	2.339424085	1.510202479	2.501562388	1.134968121	1.019155047	1.584295657	2.913782569	3.431288282	5.893200917	1.579599905
MAL13P1.233	MAL13P1.233::hypothetical protein	0.902607324	0.823121298	0.663966052	0.452100557	0.490478552	1.144607927	1.168453926	0.707431288	0.461022637	0.37358731	1.074600102	0.965506048	0.665266394	0.532900314	0.397821418
MAL13P1.234	MAL13P1.234::hypothetical protein	0.870198798	1.009505762	0.823335898	0.767099367	0.967430726	0.825406254	0.772157795	0.706331999	0.801056166	0.836191643	0.730168908	0.546899619	0.491227844	0.40601813	0.70793563
MAL13P1.235	MAL13P1.235::hypothetical protein	1.157627162	1.813869111	2.764872434	2.653531039	2.24173811	1.032730302	1.209567682	1.30152312	1.039803797	1.237861663	1.451947609	1.328091718	1.223391266	1.066246528	1.137066817
MAL13P1.236	MAL13P1.236::hypothetical protein	1.236113318	1.345973636	1.060763323	1.119121716	0.784216134	0.946618219	0.835595094	0.987521475	0.870655029	0.882341673	1.238791639	1.199942024	1.487445999	1.403173719	1.728846964
MAL13P1.237	MAL13P1.237::hypothetical protein	0.853523896	0.866148022	0.704818488	0.580307404	0.602216398	1.058229363	1.117624738	0.630739277	0.458532137	0.460928442	1.337252768	1.307344917	1.192146083	0.990457572	0.763169199
MAL13P1.238	MAL13P1.238::hypothetical protein	1.981240709	1.708472529	0.747482149	0.989978472	2.177739327	0	0	0	0	0	0.377907454	1.201219943	0.740473289	0.637665171	0.783636019
MAL13P1.239	MAL13P1.239::hypothetical protein	0.403654569	-3.640844065	-0.27247875	0.741291416	2.044706878	0.613402657	0.547496929	0.679589176	0.717921274	0.786703157	0.581375105	0.47295722	0.576491543	0.77275506	1.159539015
MAL13P1.24	MAL13P1.24::hypothetical protein	1.113272592	1.012451603	0.873464153	0.877173936	0.743255498	0.976891716	0.956749618	0.745257598	0.825825986	0.926536473	1.244457998	1.018044424	1.046055884	0.747388296	0.90560849
MAL13P1.240	MAL13P1.240::hypothetical protein	0.639434909	0.679313962	0.408513372	0.784955853	0.9082275	3.212820683	2.652139739	5.177852573	7.863541362	8.525104827	1.208835673	1.74419607	2.392374044	2.267690951	3.04983675
MAL13P1.241	MAL13P1.241::GTPase, putative	0.332848437		0.485523326	3.222969346	17.05453909	1.280199328	1.180628269	2.247461043	0	3.513435934	0.695587811	0.553480802	0.813793946	0.901580508	1.27134339
MAL13P1.242	MAL13P1.242::hypothetical protein	0.626628111	0.381643641	0.522170955	0.612024953	0.532459179	0.555488445	0.56093441	0.56093441	0.501028794	0.473798968	0.600750515	0.61136676	0.570743108	0.596728448	0.534837701
MAL13P1.243	MAL13P1.243::elongation factor Tu, putative	0.83629317	0.818372575	0.709772318	0.488781159	0.429023164	0.85050746	0.715121875	0.638689152	0.65521489	0.609335327	0.842491166	0.855709565	0.94651865	1.248279745	1.335728515
MAL13P1.244	MAL13P1.244::TBC domain protein, putative		-40.07801301	5.274571615	3.735383769	4.113252327	1.069144171	0.98061631	1.2666294	1.103193348	1.171291703	1.062389933	0.740611392	0.811821823	0.949362923	1.536016085
MAL13P1.245	MAL13P1.245::hypothetical protein	0.445873058	0.545772776	1.905163886	0.748761225	1.081194215	1.74636922	2.073813449	2.442188206	3.915687235	3.942974254	1.423748307	1.599991988	3.797831574	10.00493828	4.775590423
MAL13P1.246	MAL13P1.246::hypothetical protein	na	na	na	na	51.87148414	14.41565135	19.42704036	35.65643946	89.83389266	45.34030478	2.137329489	4.098296136	3.253024535	9.000633228	3.718415064
MAL13P1.247	MAL13P1.247::hypothetical protein	0.961837108	3.719204205	1.088153164	0.96934731	2.546784535	0.436862155	0.390606162	0.678421229	1.176958041	0.724677222	0.733277634	0.99409843	0.070674788	1.290756125	1.406920074
MAL13P1.248	MAL13P1.248::nucleoside diphospahte hydrolase	0.94510014	1.788009472	1.423448546	0.794100395	1.093987745	0.614720056	0.65314006	0.922080084	1.485573469	1.523993473	0.556135108	0.443596608	0.63383705	0.655359021	0.795364563
MAL13P1.249	MAL13P1.249::hypothetical protein	0.828081216	0.904005042	0.840803142	0.990899033	1.258712215	0.748260654	0.723654089	0.768860974	0.815441463	0.907417168	0.659759016	0.494794869	0.485428857	0.540504373	0.722710825
MAL13P1.25	MAL13P1.25::hypothetical protein	0.746491735	3.347328497	3.169220693	2.999144114	3.261768271	0.772099015	0.88557494	1.259739657	1.92827409	1.188270803	1.025831629	1.230469814	2.0396315	1.97535979	1.832075992
MAL13P1.250	MAL13P1.250::hypothetical protein	2.551067462	4.286900884	3.903462988	5.226754698	3.370957571	0.924631138	1.08848982	1.187975449	1.234792216	1.492284431	0.787554608	0.559098123	0.60503292	0.751320954	0.898210822
MAL13P1.251	MAL13P1.251::hypothetical protein	0.462324812	1.498389817	1.004648823		2.416659269	0.818704704	0.864828913	1.424084944	1.141574165	1.262650213	1.28056549	0.713406178	1.568452084	3.625539827	3.799031488
MAL13P1.252	MAL13P1.252::hypothetical protein		1.449884407		1.764221332	2.807655912	0.998409736	0	0	3.771770114	12.53558891	2.038010346	0.803491154	1.603616508	11.67068216	2.730760292
MAL13P1.253	MAL13P1.253::small nuclear ribonucleoprotein, putative	0.760276761	0.673273635	0.616598687	0.497337975	0.469786771	0.715098503	0.646097771	0.501823511	0.445368366	0.420277191	0.881276153	0.712060905	0.683221063	0.865740771	0.763488345
MAL13P1.254	MAL13P1.254::hypothetical protein	0.903637396	0.801200469	3.006009831	4.427194806	8.762197384	3.131403266	3.389959499	7.526859228	11.7212159	20.71322711	2.677763413	9.445385694	15.18000394	16.69224952	49.87804543
MAL13P1.255	MAL13P1.255::hypothetical protein	0.699002397	1.337432479	0.61637825	0.8638363	1.044904483	1.08502514	1.172150913	1.129727415	1.136288756	1.00632848	0.964876379	0.945634982	0.958890276	1.370113871	1.113432113
MAL13P1.256	MAL13P1.256::phosphatidylinositol transfer protein, putative	1.544238735	1.559821488	1.175904771	0.797773614	0.717074412	1.842477915	1.778743069	1.457228983	1.335150654	1.404504632	1.852258401	1.652172703	1.052382191	0.687570689	0.58911268
MAL13P1.257	MAL13P1.257::hypothetical protein, conserved	0.994478526	0.773943686	0.405813576	0.483447869	0.592059617	0.866470788	0.832396094	0.481913528	0.360218193	0.301804432	1.077793295	1.011283546	0.931505591	0.771939347	0.612096857
MAL13P1.258	MAL13P1.258::hypothetical protein	1.13074127	0.936693085	1.041656362	1.483315279	1.624818737	0.635620742	0.533560286	0.552882537	0.691552782	0.632379824	0.619478994	0.486784351	0.491529387	0.774783676	0.768778908
MAL13P1.259	MAL13P1.259::hypothetical protein	0.152537939	1.128681532	2.82230353	1.173462117	1.936892611	4.82107318	11.69248783	11.24917075	31.19843909	na	3.235436885	2.59892719	2.411418785	4.976809151	3.223538001
MAL13P1.26	MAL13P1.26::hypothetical protein	0.650570198	0.639494235	0.544303381	0.490318738	0.621663857	0.822261306	0.801377699	0.689667206	0.686842625	0.683113859	0.877519899	0.830108375	1.048252928	1.380901668	1.479256753
MAL13P1.260	MAL13P1.260::hypothetical protein	2.492721974	3.622248334	1.784935938	1.828663984	1.414475959	2.181688677	2.079422021	2.113510906	1.738533165	1.908977593	1.48782373	1.170878628	0.794067007	0.349108166	0.182794473
MAL13P1.261	MAL13P1.261::hypothetical protein	0.603202367	0.45169641	0.431597652	0.351441361	0.334414041	0.602628624	0.588455912	0.593166825	0.655616407	0.68625733	0.496119946	0.43402594	0.42227541	0.674016	0.732561613
MAL13P1.262	MAL13P1.262::hypothetical protein	0.879837258	0.725001039	0.52285533	0.481162089	0.475633754	0.472938363	0.439864513	0.456137398	0.47701904	0.485688233	0.50255976	0.369245806	0.462712168	0.50106063	0.546804091
MAL13P1.264	MAL13P1.264::hypothetical protein	0.840346313	0.789961462	0.718230122	0.658615184	0.657474405	1.134585995	1.099723868	0.912585066	0.747174015	0.566817398	1.274631863	1.237872648	1.162028401	0.853491161	0.757431707
MAL13P1.265	MAL13P1.265::hypothetical protein	0.73531166	1.034367079	1.24481051	1.26834528	0.81949074	0.704468064	0.597336727	0.562564594	0.412015455	0.449287988	0.98750662	0.681471689	0.743615722	0.841065438	0.972100383
MAL13P1.266	MAL13P1.266::hypothetical protein	0.904911693	1.00985752	0.998913726	0.747788403	0.758106994	0.729123756	0.692150056	0.677958167	0.804170028	0.619846559	0.583796672	0.553298272	0.541543352	0.66796722	1.018761305
MAL13P1.267	MAL13P1.267::hypothetical protein	0.166325484	0.542104658	4.570925465	12.59902544	142.6470234	0	0	0	0	0	22.20586394	3.395664628	5.834944969	11.62478544	8.718036298
MAL13P1.268	MAL13P1.268::hypothetical protein	1.452582317	1.773727566	1.741272247	1.946721289	2.726113285	2.978434526	3.992036009	5.018545775	4.965344367	4.625144867	3.3220554	0.686755692	5.945250477	4.332677931	1.364193167
MAL13P1.269	MAL13P1.269::hypothetical protein	0.835548784	0.941295775	0.750995349	0.580977791	0.526618521	0.978816719	0.915316098	0.80645789	0.869958511	0.788314855	0.876192264	0.702126431	0.470550992	0.345396656	0.254109157
MAL13P1.270	MAL13P1.270::proteasome subunit, putative	0.942215209	0.868363501	0.645037814	0.492957124	0.551287395	0.830106532	0.830106532	0.578890081	0.628041126	0.611657445	0.868148659	0.723052683	0.587508867	0.6153067	0.763363657
MAL13P1.271	MAL13P1.271::V-type ATPase, putative	0.901604271	0.88346965	0.782697568	0.666379291	0.569515936	0.822875556	0.822875556	0.708055711	0.67935075	0.717624031	0.875758508	0.771525821	0.590563573	0.419645319	0.325791809
MAL13P1.272	MAL13P1.272::hypothetical protein	0.720631346	0.448969532	0.454462839	0.566402689	0.486505241	0.800403141	0.792151562	0.693132617	0.841661035	0.635371565	1.35817698	1.465514842	1.727942897	1.874838647	1.672058433
MAL13P1.273	MAL13P1.273::hypothetical protein	0.781847095	0.995359404	0.268492144	0.547740902	1.028486109	0.802736279	0.633739168	0.348556542	0.475304376	0.232371028	0.539459175	0.373073674	0.279551489	0.325086656	0.36681639
MAL13P1.274	MAL13P1.274::serine/threonine protein phosphatase pfPp5	0.83077066	0.998600071	0.955303924	0.91838374	1.130955198	0.766672019	0.729103289	0.547540154	0.589599461	0.493288665	0.985836473	0.930965322	1.110625854	1.424891077	1.606527155
MAL13P1.275	MAL13P1.275::hypothetical protein	0.900754287	1.136309982	1.027487675	0.719250898	0.552002764	0.807832734	0.692005964	0.454625274	0.35997916	0.328884479	0.91987292	0.854217626	0.781281498	0.457633512	0.40503181
MAL13P1.276	MAL13P1.276::hypothetical protein						0	0	0	0	0	0	0	0	0.846663574	0.598680527
MAL13P1.277	MAL13P1.277::DnaJ-like protein, putative	1.647962048	1.685589268	1.155406455	1.297672417	1.090099239	1.167761144	1.152885206	1.071067546	0.981811917	1.019001763	1.679450438	1.75427055	1.682605967	1.282543521	0.714211953
MAL13P1.278	MAL13P1.278::Ser/Thr protein kinase	0.804061728	1.371084813	0.65501658	0.890005328	1.757306073	1.028827193	0.904676207	1.35666543	2.058469032	2.596941209	0.739096704	0.649545747	0.645545268	0.462157092	0.447749461
MAL13P1.279	MAL13P1.279::cell division control protein 2 homolog	0.882693369	1.12464199	0.756723951	0.445762356	0.76068038	0.77529213	0.712186956	0.576961585	0.56794656	0.513856412	0.997209907	0.746778642	0.60670565	0.469270696	0.355866077
MAL13P1.28	MAL13P1.28::hypothetical protein	0.357783429	0.309883021	0.213559268	0.448530696	0.552485628	0.584237832	0.623946506	0.738730004	0.856388956	0.669859905	0.582552027	0.486727428	0.545478509	0.848420749	1.272113803
MAL13P1.281	MAL13P1.281::glutamate--tRNA ligase, putative	0.798926282	1.186210201	0.908066683	0.782695473	0.636780872	0.530467336	0.513213845	0.564035809	0.602866639	0.604559307	0.833496046	0.428810439	0.329521381	0.493132039	0.601735215
MAL13P1.282	MAL13P1.282::hypothetical protein	1.062474432	1.68677537	1.491173735	1.375649512	1.711168408	0.936454165	1.154080837	0.995806894	1.154080837	1.305760033	0.721119383	0.755215531	0.845845331	0.886728687	1.031525683
MAL13P1.283	MAL13P1.283::TCP-1/cpn60 chaperonin family, putative	0.846513889	0.773739276	0.623779461	0.575864375	0.6267633	0.953370224	0.884613704	0.642828415	0.532430797	0.488438043	1.002075643	1.106815149	1.070647127	1.37086443	1.399369982
MAL13P1.284	MAL13P1.284::pyrroline carboxylate reductase	1.051199348	1.213186646	0.625892335	0.265710789	0.220836449	0.946786916	0.953407803	0.443599464	0.357527926	0.331044376	1.202607389	1.242989613	1.12619822	0.935988181	0.910001187
MAL13P1.285	MAL13P1.285::hypothetical protein	0.725667325	1.546918147	0.129771206	0.306932528	2.567844624	0.565903587	0.580332077	0.636995613	0.726874211	0.835647521	0.489048378	0.457855371	0.537516906	0.595577001	0.769697075
MAL13P1.286	MAL13P1.286::hypothetical protein	1.00367324	1.213685292	1.067190242	0.974149273	0.940039693	1.007158256	0.966748381	0.936502013	0.877502088	0.864285747	0.925513003	0.76285526	0.77780939	0.956356134	0.940047169
MAL13P1.287	MAL13P1.287::hypothetical protein	2.648918823	1.846656889	3.449896642	3.508178504	3.007508149	2.123463249	2.472893911	2.069704686	1.80091187	1.653075821	1.169058746	0.833238533	1.032929045	0.488836254	0.589886975
MAL13P1.288	MAL13P1.288::hypothetical protein, conserved	1.110741435	1.082797953	0.801725773	0.81836991	1.27659952	1.051298202	1.051298202	0.965826803	1.16241102	1.299165257	0.809622975	0.717219398	0.621269109	0.393579325	0.457505919
MAL13P1.289	MAL13P1.289::mitotic control protein dis3 homologue, putative	1.042429917	1.252096008	0.966209903	0.712686928	0.797096054	0.81701648	0.780143909	0.729403926	0.720462269	0.630582926	0.936692504	0.930440946	1.252040627	1.671968717	2.402604324
MAL13P1.29	MAL13P1.29::hypothetical protein	1.748667783	2.404331156	0.780457859	0.978894382	1.938815803	1.262646724	1.402556837	1.883089226	1.791746039	1.498943509	1.254991969	1.251730479	1.200783366	1.092854628	1.11795202
MAL13P1.290	MAL13P1.290::high mobility group protein 4, putative	8.309052354	13.41988565	8.893592671	7.294841162	6.224356726	1.285255573	1.352022096	1.552321666	1.560667481	1.552321666	1.037268916	1.278685981	1.269578401	1.775416989	2.280931596
MAL13P1.291	MAL13P1.291::hypothetical protein	3.983584676	9.334253651	5.767289678	6.578275483	6.212760672	1.377471103	1.206621974	1.473573738	1.87934042	1.644422867	0.553510218	0	1.028600363	2.802904742	2.256005191
MAL13P1.292	MAL13P1.292::riboflavin kinase / FAD synthase family protein, putative	1.297840459	1.481637697	0.861294164	0.940607114	0.925166429	1.452722595	1.350737572	1.275722466	0.99948816	0.914095539	1.244373599	1.273508538	1.591054083	1.202284977	1.102054412
MAL13P1.293	MAL13P1.293::hypothetical protein	0.800692932	0.890284111	0.760412299	0.585402804	0.677111113	1.063808579	1.082268408	0.809364428	0.852254626	0.77341589	1.411567528	1.616177292	2.091815317	2.009400445	1.457156384
MAL13P1.294	MAL13P1.294::GTP-binding protein, putative	0.707504655	0.524800871	0.213929065	0.254163209	0.46341922	0.595655368	0.518182802	0.421160306	0.518182802	0.501517173	0.746920923	0.66989281	0.652833441	0.849206838	1.045793287
MAL13P1.295	MAL13P1.295::hypothetical protein	1.142223788	2.454596994	2.789591334	1.928178272	0.897747658	0.989060875	1.018090861	0.768174094	0.56347818	0.494548251	1.041635395	0.963189791	0.768113803	0.739610491	0.90634482
MAL13P1.296	MAL13P1.296::hypothetical protein	0.688271594	0.857942813	0.604567359	0.651856639	2.062645781	1.562654998	1.530585768	1.667100734	1.553237541	1.891386138	1.355027575	1.279440894	0.97842495	0.801138636	0.644394611
MAL13P1.297	MAL13P1.297::ADP-ribosylation factor, putative	0.671804186	6.85452911	2.53002213	2.996068818	9.160707684	1.674213008	1.890240493	2.079264542	1.944247364	2.511319512	0.594599078	0.835535288	0.599727491	0.457612146	0.616863797
MAL13P1.298	MAL13P1.298::hypothetical protein	1.110495244	1.20942688	0.930520366	0.908308315	1.029518787	0.985812584	0.945313588	0.913156074	1.019030172	1.200908412	0.676944234	0.661940068	0.552200142	0.520659235	0.737980533
MAL13P1.299	MAL13P1.299::hypothetical protein, conserved	0.890518908	0.815517502	0.610377139	0.61876376	0.483488771	0.69047876	0.679065888	0.542111423	0.570643603	0.490753499	1.058594465	0.792259482	0.613552387	0.557365682	0.766161693
MAL13P1.30	MAL13P1.30::hypothetical protein	0.816556266		1.306214347		2.124353551	0.827830051	0.896407688	0.827830051	0.754354011	1.013969352	0.920426156	1.003623789	0.936469048	1.059443545	0.7993412
MAL13P1.300	MAL13P1.300::hypothetical protein	0.483878617	0.989716855	1.000409173	1.238465348	0.975109783	0.465689292	0.587482467	0.415534409	0.517432862	0.643722828	0.548548619	0.616001728	0.718725856	1.127412478	1.27907363
MAL13P1.301	MAL13P1.301::guanylyl cyclase	1.238409223	3.079937877	0.846466975	0.391447883	1.389794705	1.059429903	0.708352459	1.315257044	2.321341924	2.14595375	0.97118944	1.110984602	1.541049624	2.430797149	2.236803545
MAL13P1.302	MAL13P1.302::hypothetical protein	0.766811109	0.666110556	0.42636968	0.429023292	0.430267157	0.665940303	0.633068517	0.571953118	0.540544961	0.518630436	0.773710025	0.787716967	0.624125599	0.596927427	0.644926011
MAL13P1.303	MAL13P1.303::polyadenylate binding protein, putative	2.357676497	3.650163224	4.356133812	4.868347586	3.203193279	1.132676074	1.151863294	1.119853291	1.11753895	1.163650075	1.176596808	0.951963174	0.827845412	0.827727404	1.587934579
MAL13P1.304	MAL13P1.304::malaria antigen	1.089776546	1.017216042	0.725176453	0.466383517	0.527138407	0.782796252	0.845935571	0.706950702	0.646777045	0.654027755	0.627955876	0.640077714	0.669293794	0.630729597	0.690732852
MAL13P1.305	MAL13P1.305::hypothetical protein	1.126051489	1.79277962	1.073754662	0.672557529	1.405223878	0.962656265	1.222248966	1.654903467	2.217354319	3.234092397	0	1.021452778	3.059276652	3.918888435	4.501552379
MAL13P1.306	MAL13P1.306::hypothetical protein	1.189516445	1.075067833	0.746324286	1.126820422	1.897891704	1.643263509	1.686472677	2.824476374	3.466719465	4.437732178	1.439163626	1.348955265	0.912702281	0.586056713	0.464127803
MAL13P1.307	MAL13P1.307::hypothetical protein	0.240087397	-30.63554882	0.293015836	2.519682004	4.583427469	0.860614581	0.886581401	0.604655934	0.70110412	0.816100034	0.694116686	0.470093436	0.445350322	0.527124933	0.582709851
MAL13P1.308	MAL13P1.308::hypothetical protein, conserved	1.124662406	1.303836873	0.780430097	0.968410518	1.104499567	1.171032889	1.11972294	1.37151383	1.56717748	2.046900712	1.109371262	0.837593184	0.718497843	0.474887525	0.373191391
MAL13P1.309	MAL13P1.309::hypothetical protein	2.762697315		0.753611614	1.481926528	2.277372949	0.651539242	0.633930073	0.880458435	2.271582763	0	1.08733041	1.133924694	3.932643106	6.015019279	6.121756076
MAL13P1.31	MAL13P1.31::hypothetical protein	1.330388068	5.947595566	4.77665022	4.476995037	4.478063861	1.302767392	1.570981952	1.189619388	1.181842349	1.343369064	1.271622625	1.38753668	2.019026038	2.681354513	2.972913494
MAL13P1.310	MAL13P1.310::cysteine protease, putative	0.880454883	0.933815269	0.912904301	0.764422624	0.797973533	1.270500361	1.189786406	1.052365357	1.09860765	1.214906478	1.336213919	1.317879588	1.198510858	0.819067002	0.850925607
MAL13P1.311	MAL13P1.311::hypothetical protein	1.005508667	1.37674492	1.059391314	1.014211903	1.221818348	0.892577037	0.862686823	1.034282753	1.422941131	1.433467965	0.97379158	0.84820106	0.917654635	0.77004683	0.866602057
MAL13P1.312	MAL13P1.312::hypothetical protein	0.938441726	1.329373721	1.802019466	1.108223238	1.499484728	0.061291019	0.046581175	0.079678325	0.114614206	0.82007384	0.50949504	0.844786058	0.362669322	1.038477464	1.411846695
MAL13P1.313	MAL13P1.313::hypothetical protein	26.43804965	38.89613166	127.4852525	151.3804224	192.3988335	6.325956279	8.918880094	9.248515255	11.72748036	12.03435042	4.627641777	5.491326937	8.876018271	12.29679614	19.08023597
MAL13P1.314	MAL13P1.314::hypothetical protein	0.237422413	0.719169576	0.631554354	0.095661184	0.630209388	0.487732	0.478052356	0.798788683	1.02538831	1.503048223	0.345018849	0.266314312	0.217744668	0.519346032	0.479088607
MAL13P1.315	MAL13P1.315::hypothetical protein	0.432189774	3.390920829	-0.251774852	1.197061158	1.929891232	0.41756498	0.300205833	0.791635757	1.021669513	0.947794814	0.513679106	0.283739613	0.337378417	0.513252503	0.389003494
MAL13P1.316	MAL13P1.316::hypothetical protein	0.908075641	1.013373883	0.769387021	0.772173967	0.951865066	1.17585271	1.534848921	1.647136333	2.971539034	2.514512009	1.062073458	0.790368848	0.884168648	0.91149886	1.028455496
MAL13P1.317	MAL13P1.317::hypothetical protein	0.56297172	0.430002495	0.349553757	0.546690647	0.767992514	0.934664708	0.84218077	1.151451253	1.174633428	1.216906805	2.304517734	2.474667666	4.608490211	4.17260863	3.411797134
MAL13P1.318	MAL13P1.318::hypothetical protein	0.642929318	0.454637149	0.24482245	0.32149508	0.577745059	0.412137305	0.435033822	0.694527681	0.709792026	0.686895509	0.57472427	0.55283364	0.618304538	1.066710624	1.096495316
MAL13P1.319	MAL13P1.319::hypothetical protein	0.556520852	-7.059698555	0.589520564	0.87907421	1.352164654	0.654669278	0.537635778	0.656946874	0.69724284	0.997027301	0.431137728	0.589037272	0.655231898	0.751353461	0.92516286
MAL13P1.32	MAL13P1.32::hypothetical protein	0.569898232	1.544391005	5.556852892	1.18596034	2.434504698	0.646320904	0.692351226	1.694063673	5.194849777	3.735861018	0.72667759	0.967153566	2.551622142	7.299421608	14.33314393
MAL13P1.320	MAL13P1.320::hypothetical protein	-0.178267141	5.711008147	na	3.616133309	8.764800616	0.688832349	0.989092604	1.483638906	2.455069142	3.479486482	1.135017005	1.22375208	1.313177364	3.417026904	2.730148544
MAL13P1.321	MAL13P1.321::hypothetical protein	0.972368217	1.160328259	0.980773029	0.892786967	0.895572096	0.981140421	0.832277737	0.715894183	0.76461288	0.768672771	0.882181128	0.625513345	0.599853414	0.565638533	0.752180437
MAL13P1.322	MAL13P1.322::splicing factor, putative	0.72511834	0.944754361	0.63886678	0.539597719	0.45073982	0.73936528	0.766855454	0.569355894	0.573955613	0.523611033	0.986803072	1.02153612	1.165154581	1.071306954	1.052044038
MAL13P1.323	MAL13P1.323::hypothetical protein	0.608629071	0.553073571	0.386927866	0.336559824	0.357407479	0.592139992	0.63306193	0.592086529	0.725074498	0.669260102	0.61160051	0.563814037	0.660276058	0.762123858	0.968322462
MAL13P1.324	MAL13P1.324::aldo-keto reductase, putative	0.488363755	1.389275754	0.473014976	0.8597108	1.437864687	0.461413684	0.533615404	0.65104895	0.521190965	0.64386672	0.447330001	0.298694784	0.370839052	0.556190024	0.547261103
MAL13P1.325	MAL13P1.325::hypothetical protein	1.425560906	1.227520237	0.498775801	0.295024635	1.63497532	0.570998269	0.233590201	0.324430835	1.245814405	0.311453601	0.487200051	0.366813511	0.26479362	0.573247162	1.280194382
MAL13P1.326	MAL13P1.326::ferrochelatase, putative			6.963838577	12.97464194	5.626546962	7.263514721	4.978164967	9.619728033	5.421062207	6.519447359	2.631894191	6.018264245	5.763811715	7.679230374	3.851857169
MAL13P1.327	MAL13P1.327::Ribosomal protein S17 homologue, putative	1.272915502	1.434176395	0.889122102	0.822518208	0.782496486	0.664432663	0.702618448	0.610972564	0.59569825	0.610972564	0.94058312	1.146912189	1.154968927	1.508029732	1.3846345
MAL13P1.328	MAL13P1.328::hypothetical protein	1.777463028	12.59489996	-8.5209344	1.68053868	6.327524599	1.421973679	1.371820292	2.92020712	3.761092183	3.546031416	0.731886403	0.605757712	0.676766349	0.933077812	1.44002357
MAL13P1.329	MAL13P1.329::hypothetical protein, conserved	1.135019375	1.330691002	1.403041863	1.096175662	0.894296491	0.857570233	0.849809063	0.843617384	0.818308328	0.780102337	0.854989124	0.808087418	0.614205996	0.446442577	0.362085076
MAL13P1.33	MAL13P1.33::hypothetical protein	0.512047598	2.89711954	1.702702643	0.408010003	0.922273177	0.656420377	0.836935981	0.779499198	1.083093622	1.14873566	0.793725851	1.076280286	1.519757983	1.989057328	1.866479839
MAL13P1.330	MAL13P1.330::hypothetical protein	1.139530872	1.341717565	1.251740517	0.802867169	0.823486812	1.299165326	1.122006418	1.053111287	0.905478864	0.875952379	0.929774934	1.02348417	0.785538448	0.559334536	0.457291176
MAL13P1.331	MAL13P1.331::hypothetical protein, conserved	0.8337337	1.300409439	1.15245099	1.2564159	3.69725953	0.719919639	0.794394084	0.695094824	0.992992605	0.96816779	0.609554247	0.900839228	0.59624631	0.424852167	0.571447235
MAL13P1.332	MAL13P1.332::hypothetical protein	0.777198359	1.109622914	0.741219331	1.239556312	1.391273205	1.714147495	1.901827878	2.858997829	2.227140541	1.732915533	1.968553793	2.662163708	3.359599242	3.111750247	1.875406186
MAL13P1.333	MAL13P1.333::hypothetical protein	1.128963715	1.039850716	0.574324518	0.297728373	0.329858241	0.764064899	0.611693926	0.524041965	0.602113503	0.654123761	1.001443354	1.024974212	1.011147778	1.092586126	1.517982933
MAL13P1.334	MAL13P1.334::hypothetical protein	0.744151313	0.859342111	0.498651561	0.320286981	0.292600464	0.759328125	0.670120899	0.540928506	0.656200554	0.63197661	1.027394445	1.053538705	1.076668558	1.12017119	1.297926891
MAL13P1.335	MAL13P1.335::phosphatidylserine synthase i	1.27335867	1.736657377	0.99530273	0.755900316	0.575645144	1.416045186	1.618337355	1.628451964	1.375586752	1.173294583	1.819496033	2.144634679	2.236919452	1.375631572	1.332483405
MAL13P1.336	MAL13P1.336::hypothetical protein	0.774677074	1.029289135	0.710012819	0.704373216	0.712027793	0.889572861	0.785896658	0.726113092	0.673735754	0.73351932	1.175562916	0.885013242	0.918383779	0.954445381	1.085117644
MAL13P1.337	MAL13P1.337::Skp1 family protein, putative	0.619538523	0.453126699	0.315121738	0.513625177	0.687996691	0.758973467	0.744653212	0.809094356	0.909336134	1.095499438	0.770258142	0.567534773	0.530052973	0.720674045	1.000240311
MAL13P1.338	MAL13P1.338::u1 small nuclear ribonucleoprotein, putative	0.431217925	0.38583145	0.384438888	0.436142733	0.662826296	0.772999356	0.76505609	0.817028965	0.99635887	0.971897028	0.710703154	0.744868696	0.799061594	1.215144565	1.551470041
MAL13P1.339	MAL13P1.339::hypothetical protein						0	0	0	0	0	0	2.020359629	0	4.787218497	0
MAL13P1.34	MAL13P1.34::hypothetical protein	0.450381222	0.381583954	0.45849322	0.561390316	0.665601623	0.640106543	0.682478964	0.804137188	0.765477235	0.855392251	0.710983279	0.911622615	0.908684552	0.830614078	0.87700624
MAL13P1.340	MAL13P1.340::hypothetical protein	1.196669484	1.170553392	0.932026588	0.813793521	0.82768905	0.884664053	0.916639862	0.916639862	0.756760817	0.916639862	1.428154317	1.513444832	0.890412924	0.771583269	0.572526032
MAL13P1.341	MAL13P1.341::hypothetical protein, conserved	0.685139859	0.538110652	0.575469903	0.574166292	0.612262073	0.933739047	0.809240507	0.881864655	0.881864655	0.861114899	1.936253343	1.506080523	1.673063303	1.950111726	1.916007133
MAL13P1.342	MAL13P1.342::hypothetical protein	0.610222135	1.547336757	0.190069097	1.988619649	2.297525866	0.666739964	0.534490727	2.55884649	4.109855723	63.0912446	3.513403641	1.488003384	3.148021107	7.509963617	5.881325305
MAL13P1.343	MAL13P1.343::proteasome regulatory subunit, putative	1.225522336	1.339963126	1.105439729	0.806154445	0.70840269	0.807234929	0.763768433	0.726511436	0.738930435	0.707882938	0	0.652022564	0.649118914	0.556532144	0.696748762
MAL13P1.344	MAL13P1.344::RNAse L inhibitor protein, putative	0.91067752	1.169843558	0.847966689	0.753440885	0.670460575	0.847468353	0.83841433	0.771383428	0.635573076	0.551677646	1.074552531	1.041774981	1.008277425	0.926051426	1.231291129
MAL13P1.345	MAL13P1.345::hypothetical protein	2.420635353	2.79817277	3.463389235	2.610733227	2.841688869	1.261430236	1.481620722	1.261430236	1.309946784	1.451764385	1.639757499	1.936608097	2.323833963	3.289190168	3.446510076
MAL13P1.346	MAL13P1.346::DNA repair endonuclease	1.804422929	3.493996394	1.66365536	2.100570479	3.840261516	0.984410114	0.955040144	1.018272521	1.885927345	2.311424402	0.851005731	0.861186496	1.023974963	1.695937448	3.046597245
MAL13P1.347	MAL13P1.347::hypothetical protein	1.095130694	0.855646597	0.95934055	0.972677041	1.519316718	1.007266755	0.987253955	1.05823299	2.148153208	2.741577511	0.972917881	1.002868648	1.381833389	4.769736522	17.19782253
MAL13P1.348	MAL13P1.348::hypothetical protein	0.900055114	2.553985566	1.326135962	1.668587052	2.163135166	1.1215204	1.150397155	1.785001241	2.007276822	2.138500515	0.956467786	0.925061527	0.769241685	1.193877198	1.621876849
MAL13P1.349	MAL13P1.349::hypothetical protein	1.217892445	1.753832431	2.093675935	1.75572308	1.558340069	0.812192743	0.746361781	0.745165244	0.879462447	0.690092598	0.515469416	0.445528672	0.584355391	0.814790802	1.570212312
MAL13P1.35	MAL13P1.35::u1 small nuclear ribonucleoprotein a, putative	0.556040117	0.63893719	0.508671631	0.564154568	0.647236609	0.738138996	0.805626344	0.750639754	0.778709737	0.772243268	0.795846658	0.830458571	0.772698968	0.992827567	1.160045725
MAL13P1.350	MAL13P1.350::hypothetical protein	0.316288818		1.24447729	3.243794518	2.683476459	16.61564045	22.76958136	60.67785734	145.2330054	705.1185491	2.98921719	5.096724523	10.70468286	41.72766539	54.717956
MAL13P1.351	MAL13P1.351::hypothetical protein	0.447921723	0.511484294	0.543422788	1.253128848	2.129729569	0.937386159	0.960392047	1.090935708	2.432909484	2.475335253	0.869193329	0.960649545	1.375985197	3.897253587	11.32919252
MAL13P1.352	MAL13P1.352::hypothetical protein	0.511621244	0.50367398	0.432014916	0.361464135	0.490869769	0.669243567	0.638862197	0.60098708	0.478185546	0.456289502	0.618066768	0.536893542	0.643631169	0.825742214	1.017973594
MAL13P1.356	MAL13P1.356::erythrocyte membrane protein 1 (PfEMP1)	0.486808207	0.68146543	2.344331057	0.476144332	1.157618736	0.359523409	1.843204589	0.363168055	0.396585218	0.108983816	0.643633102	0.489610092	1.017236888	0.660921949	0.608797505
MAL13P1.36	MAL13P1.36::hypothetical protein, conserved	0.583885681	0.436875283	0.426852027	0.429019963	0.685619621	1.11309272	1.062953408	1.163232032	1.083009133	1.293594242	1.152842798	1.329536913	0.98705051	1.662679727	2.276460862
MAL13P1.360	MAL13P1.360::hypothetical protein, conserved	0.767543735	1.193462596	1.015342511	0.605934686	0.613002993	1.002374146	0.828281958	0.589948523	0.696958151	0.730201148	0.935692125	1.020179658	0.850325418	0.655484908	0.767691577
MAL13P1.365	MAL13P1.365::conserved hypothetical protein	0.28093354	0.305987607	0.293314258	0.615151167	0.720748582	0.658862751	0.736146201	0.808865008	0.785186005	0.75496439	0.571147142	0.520242689	0.583088283	0.764562829	0.816924498
MAL13P1.37	MAL13P1.37::hypothetical protein	0.66131803	1.244376184	0.423053257	0.924304035	1.067991617	1.060112743	0.974572421	1.063251353	1.135306609	1.217581145	0.82795082	0.645677367	0.631484137	0.458540629	0.38755621
MAL13P1.370	MAL13P1.370::null	0.348329781	0.453229122	0.48097837	0.501304073	0.551868844	0.44316054	0.439329449	0.575629648	0.90687571	1.088855833	0.700408664	0.795099415	1.110735246	1.45695584	1.167317919
MAL13P1.38	MAL13P1.38::hypothetical protein	0.712817983	1.03250925	0.704079984	-0.701063396	0.989569489	0.751140622	0.727423608	1.067836097	1.034073991	1.006730149	0.652086233	0.524955443	0.427078131	0.280732003	0.32695432
MAL13P1.380	MAL13P1.380::chloroquine resistance marker protein, putative	1.894426004	4.771437876	6.196839441	8.588119248	14.94386112	3.228711958	3.877875506	4.983075994	5.096988864	5.282191347	1.465694126	1.668324924	1.612908684	1.022459185	0.999060278
MAL13P1.385	MAL13P1.385::homo sapiens riken cDNA 1600015h11 gene-related, putative	0.606620138	0.680835241	0.638716931	0.556567887	0.611203364	0.88143427	0.805986718	0.833863463	0.769248042	0.592597337	1.080777721	1.016738035	0.944478819	0.716047135	0.691571762
MAL13P1.39	MAL13P1.39::hypothetical protein	2.113216824	2.813176785	2.298553779	1.190791735	1.146648522	1.003654053	0.974843168	0.847761512	0.769051986	0.735801247	0.847731399	0.813923866	0.682489474	0.633310051	0.758362441
MAL13P1.390	MAL13P1.390::null	0.923302487	2.459305964	0.699500328	1.054551194	1.021465734	0.509312458	0.551985397	0.573406145	0.676186148	0.442338758	1.007703294	0.543118884	0.714713919	1.299974956	1.039713829
MAL13P1.395	MAL13P1.395::krox-like protein, putative	1.431423979	1.152165287	1.24387106	0.958966725	1.189773969	1.638914194	1.336179025	1.761170101	1.445118536	1.314216945	2.335546762	2.157073435	1.958201678	1.213469375	0.463889767
MAL13P1.4	MAL13P1.4::RIFIN	0.728329637	1.523397094	0.360038284	1.546683584	1.945474853	0	0	0	0	0	0.58206179	1.021020751	0.564029501	0.583115626	0.410127757
MAL13P1.40	MAL13P1.40::hypothetical protein	1.165382342	3.079725365	2.879974669	7.121973503	4.362353093	1.134762418	1.373574016	1.022688863	1.295859299	1.172805087	1.142920783	1.139857339	1.434496813	1.872668124	1.681268145
MAL13P1.405	MAL13P1.405::erythrocyte membrane protein pfemp3, putative	2.651835878	4.137965165	3.472598941	3.083638085	2.287741279	1.64853837	1.544556952	1.620335496	1.570862133	1.599891211	1.284907521	1.097448192	0.759293424	0.351989413	0.22823701
MAL13P1.41	MAL13P1.41::hypothetical protein	0.814643824	2.699894996	0.951764676	1.788855296	1.975067022	0.792072573	0.913663737	0.996251339	1.115511894	1.015947543	0.872639526	1.176448562	1.539395621	2.161992911	1.981048193
MAL13P1.410	MAL13P1.410::hypothetical protein	0.934782718	0.795282106		1.867830065	1.347487846	0.990034182	0	0.458349159	0.467516142	0.293343461	1.159199689	1.573543699	2.677351194	1.742339837	2.490808263
MAL13P1.413	MAL13P1.413::membrane associated histidine-rich protein, MAHRP-1	1.069926477	1.061876118	0.66846136	0.507541828	0.65216595	1.45291266	1.45291266	1.522098977	1.037794757	0.830235805	2.260540086	3.106823556	3.121491271	1.56093829	1.006618651
MAL13P1.415	MAL13P1.415::null	1.376433619	2.450531584	1.922330937	1.605694248	3.065954499	1.376886908	1.355563222	0.995981631	1.399865859	1.743235612	0.910549035	0.908468304	1.91793653	1.919632262	1.037129907
MAL13P1.42	MAL13P1.42::hypothetical protein	0.926448698	2.520773346	2.976067779	7.325590873	5.722891313	0.940158812	0.941971932	1.010667438	1.098836665	1.225528119	0.777750148	0.654888636	0.713923519	0.816190967	1.065777772
MAL13P1.420	MAL13P1.420::hypothetical protein conserved	1.210209916	1.681990928	1.583874184	2.348163327	5.659755117	1.033314089	1.439102404	2.49783304	1.658648782	2.27258985	1.548153329	1.53355917	2.941220393	4.864729216	7.938462673
MAL13P1.425	MAL13P1.425::null	1.024485671	1.274097926	0.966312779	0.888011572	1.432065725	2.180681701	2.279001454	2.188244759	1.547905855	2.190765778	0.830159632	1.500610905	2.107953122	3.363865101	3.098389724
MAL13P1.43	MAL13P1.43::hypothetical protein	0.804253269	0.816928697	0.659775024	0.582915949	0.588591454	0.75795275	0.80518668	0.734335785	0.609080178	0.58358408	1.075533726	1.123493418	1.042882812	1.175457135	1.290717069
MAL13P1.430	MAL13P1.430::null			1.271346599	3.552554352	3.053163432	1.375586721	0.335508956	0.142591306	0.218080822	0.276794889	0.598502302	0.713870726	0.33003693	0.847640614	1.136204244
MAL13P1.435	MAL13P1.435::null			1.127667049	0.624363266	0.540238654	1.317299171	1.142436449	1.084148875	1.876859881	1.352271715	0.903314533	1.49875167	1.55895655	0.53995623	1.284922616
MAL13P1.44	MAL13P1.44::protein phosphatase 2c-like protein, putative	1.405655521	1.715372995	1.765497188	1.016218001	0.887958186	1.020837296	1.0438994	0.950124815	0.889756363	0.897048055	2.24595631	1.029728364	0.886725476	0.738794289	0.582597469
MAL13P1.440	MAL13P1.440::null						#N/A	#N/A	#N/A	#N/A	#N/A	0	0	0	0	0
MAL13P1.45	MAL13P1.45::hypothetical protein, conserved	0.979459156	0.955892255	0.702599167	0.821933736	0.725050844	1.017320467	1.05400285	1.100905938	0.887530133	0.880716328	0.85079759	0.821886164	0.761200276	0.792162402	0.820332571
MAL13P1.450	MAL13P1.450::null	1.162049861	1.185270142	0.765427614	0.742641991	0.618175599	1.18150968	1.159217044	1.08119282	0.891705419	1.014314914	1.090002286	1.01579774	0.953736215	0.822805678	0.956797271
MAL13P1.455	MAL13P1.455::null	1.22044427	1.049162623	1.127667049	0.624363266	0.539700606	0.745911375	0.64122206	0.647765142	0.680480553	0.752454458	1.551501309	1.722680414	2.079421916	0.759100308	0.503949818
MAL13P1.46	MAL13P1.46::hypothetical protein	1.167611158	1.392956013	1.804267382	0.862896623	1.391562555	0.782243889	0.919479659	0.933203236	0.946926813	0.837138197	1.000345387	0.722615686	1.350238376	1.70908601	1.751102624
MAL13P1.460	MAL13P1.460::null	1.22044427	1.186191755	1.127667049	0.604495102	0.548839006	0.748424239	0.643382241	0.689338115	0.68277299	0.991333861	1.661485804	2.262568275	1.587352352	0.724684793	0.592710049
MAL13P1.465	MAL13P1.465::null	0.763171876	0.610382357	0.395601129	0.268851928	0.250796301	0.534469446	0.577072083	0.305964393	0.201394284	0.135553845	1.394372835	1.860227584	1.470507515	1.001414244	1.014933743
MAL13P1.47	MAL13P1.47::mitochondrial ATP synthase delta subunit, putative	3.595362716	12.58995147	10.0851735	14.65010531	13.46586263	1.208505915	1.231598385	1.131531016	1.462523082	1.246993365	0.742918344	0.863234077	0.873193165	1.204168172	1.483869746
MAL13P1.470	MAL13P1.470::null	2.257463879	3.000697541	1.611219329	1.515839674	1.708855228	7.543631718	13.02554457	15.20870716	20.2330879	14.55912449	1.324708162	2.78950194	3.159119424	3.079307469	1.961679986
MAL13P1.475	MAL13P1.475::null	1.129796419	na	2.292145681	0.618818801	6.014185805	0.392854611	0.716858414	0.980111504	1.66051949	1.964273055	0.605604152	1.349450986	na	1.011990031	0.980326964
MAL13P1.48	MAL13P1.48::hypothetical protein	6.549202804	40.55820468	7.367932641	5.65908086	3.688167888	1.019195167	1.069862613	1.113222255	-3.564259963	1.673974472	1.16604956	2.767741847	2.186786475	3.671146165	1.970421008
MAL13P1.480	MAL13P1.480::histidine-rich protein iii	1.000535908	1.215326518	0.584915075	0.346522323	0.373374244	1.149382879	1.248712264	0.794635077	0.354747802	0.283798242	1.585037635	1.721201863	1.473493986	0.661788428	0.524685387
MAL13P1.485	MAL13P1.485::acyl-coa ligase antigen	1.071002179	-1.330364533	0.392200929	-1.225302258	1.824339977	1.447911142	1.629039717	1.059307612	1.177933694	0.881247184	1.024091278	1.052387999	1.217398948	0.901472028	1.288810723
MAL13P1.49	MAL13P1.49::hypothetical protein	0.772117811	1.635459275	0.930325331	3.841828147		0.827786764	0.793295649	1.724555758	2.069466909	3.483602631	0.674319798	0.750938012	0.813613464	0	0.748658481
MAL13P1.490	MAL13P1.490::null	0.722151459	1.94909577	2.114223733	0.41773912	0.287716462	0.880079704	1.064970399	0.746958405	0.532485199	0.470854968	0	1.161163715	1.181073035	0.957985822	1.096335467
MAL13P1.495	MAL13P1.495::RIFIN		3.192060177	0.569554498	1.157115774	0.611976487	2.860632327	0.88874014	1.444202728	1.680274328	1.235904258	2.735767582	2.262220861	2.045115121	1.345494003	2.558173721
MAL13P1.50	MAL13P1.50::hypothetical protein	0.489596819	0.405785982	0.355782508	0.396672581		0.73020279	0.785661229	0.785661229	0.711716643	0.720959716	0.786274816	0.826305929	0.66819205	0.865649154	1.288405426
MAL13P1.500	MAL13P1.500::null			1.240433742		-7.182169167	0	0	0	0	0	1.004068141	0.585470049	0.829942848	0.523777932	0.995084926
MAL13P1.505	MAL13P1.505::STEVOR	0.877194279	4.859800476	0.649050579	0.741715411	0.939478848	0.322551386	0.679661849	0.092157539	0.39166954	0.046078769	0.520475606	0	0	0.149063015	0.332184161
MAL13P1.51	MAL13P1.51::Rab5B protein	0.749612986	1.123619274	0.810014346	0.792607267	0.952494921	0.874129763	0.826012528	1.058579162	1.098676858	1.122735475	0.80145508	0.663741891	0.598169435	0.363437853	0.354927751
MAL13P1.510	MAL13P1.510::erythrocyte membrane protein 1	1.092194237	3.779807099	0.174620073	0.165372509	28.10940634	0.912834568	1.24104475	0.615394091	0.656420363	0.543598113	0.588938514	0.712159376	0.912813381	1.328908234	0.435792439
MAL13P1.515	MAL13P1.515::null					1.002301116	0	0	0	0	0	0	0	0	0.04150205	0.3031737
MAL13P1.52	MAL13P1.52::hypothetical protein	0.767622527	0.820924803	0.741162359	0.645536517	0.613257797	1.108066538	1.114197111	0.841290343	0.821864828	0.81630558	1.335609905	1.475616089	1.70333347	2.437320957	1.947997245
MAL13P1.520	MAL13P1.520::null	2.551837857	0.994660659	0.261909753	0.894866892	0.259309271	-118.8736227	-38.97495825	-1.948747913	-12.66686143	-32.15434056	0.3863831	1.170076875	0.449016377	0.565936808	0.796801305
MAL13P1.525	MAL13P1.525::conserved hypothetical	1.856092284	-4.24910873	-1.82161594	0.624986412	1.127021873	18.70798054	12.86173662	5.846243919	0	0	0.478444422	0.456608442	0.801796621	1.606211498	0.64463266
MAL13P1.53	MAL13P1.53::hypothetical protein, conserved	0.902279685	0.961732438	1.044235891	0.862723738	0.73441506	1.354817708	1.535460069	1.486193971	1.198808396	0.993532986	2.217773244	2.509998047	3.159984505	2.483957164	3.154381222
MAL13P1.530	MAL13P1.530::null						0	0	0	0	0	0	0	2.195292225	0	0
MAL13P1.535	MAL13P1.535::null	1.065981845	2.229470671	2.344085615	1.399208288	1.131531354	1.123007275	1.684510912	1.50284797	1.27164059	1.288155403	1.107428425	1.104052536	1.167868427	1.028801661	1.039090189
MAL13P1.54	MAL13P1.54::hypothetical protein, conserved	0.545836938	0.639041243	0.767375933	0.916984574	0.784555835	0.721321059	0.69661862	0.819002387	0.805654952	0.822240084	0.665070674	0.563847492	0.694341721	0.962306896	0.953718223
MAL13P1.540	MAL13P1.540::putative hsp protein	1.066758679	1.075680354	0.831009786	0.695404252	0.848696296	1.254694282	1.20668556	0.939217275	0.874231375	0.886295743	1.006968851	0.926356988	0.634011239	0.574329015	0.75575171
MAL13P1.55	MAL13P1.55::cytochrome c2 precursor,putative	0.977002429	1.190315029	0.729207335	0.344065704	0.349218027	0.650787836	0.672480764	0.629094908	0.639941372	0.737559548	1.064727824	1.206104231	1.305366477	1.132478546	1.609534452
MAL13P1.56	MAL13P1.56::m1-family aminopeptidase	1.005174897	0.921593823	0.685970212	0.624106087	0.669530211	0.806813802	0.758830205	0.74876101	0.782492821	0.70076773	1.103301577	1.015608217	0.978572736	0.996145087	0.932541159
MAL13P1.57	MAL13P1.57::hypothetical protein	0.955531453	1.004913757	0.480628048	0.513765375	0.475462562	0.839291858	0.872205264	0.641811421	0.666496475	0.608898014	0.937822265	0.841986035	0.813374535	0.774359643	0.827238517
MAL13P1.58	MAL13P1.58::hypothetical protein	1.866887545	2.377938263	3.10534103	1.036742229	1.884576228	1.77885715	2.618317827	2.338497601	1.638947037	0.7794992	1.896183107	2.804329826	2.907144108	4.195430489	3.08981383
MAL13P1.59	MAL13P1.59::hypothetical protein	4.41489579	5.889584791	7.503048833	3.992883632	1.634765055	2.810164337	2.854245346	2.755063075	2.810164337	1.884463144	6.74101234	7.512956086	6.289097471	4.304011608	2.776567343
MAL13P1.6	MAL13P1.6::erythrocyte membrane protein 1 (PfEMP1)	0.813629545	6.294975493	0.187944515	0.72915083	1.079401213	0.730780439	0.730780439	0.730780439	0.730780439	0.730780439	1.227150326	1.182108442	1.076376307	0.767674543	1.378108846
MAL13P1.60	MAL13P1.60::erythrocyte binding antigen 140	1.271665731	2.372738453	1.719249168	0.811584062	1.017721134	0.736035578	0.780663394	0.446278161	0.388067968	0.347967611	0.7139361	0.673817391	0.636725005	0.087790779	0.079093314
MAL13P1.61	MAL13P1.61::hypothetical protein	1.202701572	1.106072129	0.941464801	0.728785294	0.790711839	1.541866525	1.798844279	1.541866525	1.156399894	0.770933262	1.575919476	1.885744498	2.193480369	1.799237196	1.198355548
MAL13P1.62	MAL13P1.62::hypothetical protein	0.471705452	1.792000444	0.367222978	1.774154996	1.601111674	4.61112171	3.952390037	0	12.35121887	24.86712065	1.232090542	5.370766883	6.495466294	7.231888189	2.702797034
MAL13P1.63	MAL13P1.63::Plasmodium falciparum asparagine-rich protein	1.056145149	1.044201301	0.684667542	0.631204343	0.523252615	0.979709759	0.932362316	0.736471473	0.7686293	0.775569912	0.967581319	0.830442276	0.696168014	0.605463338	0.479744877
MAL13P1.64	MAL13P1.64::ubiquitin-like protein nedd8 homologue, putative	2.44088854	3.2311632	2.905594654	2.6144053	2.428652775	1.305717262	1.415229032	1.432076997	1.533164785	1.667948502	1.510986644	1.60746133	1.539040613	1.330361795	1.501203497
MAL13P1.65	MAL13P1.65::hypothetical protein	1.21242559	0.876678019	1.072145271	0.899909698	0.877427305	0.949706256	1.258052442	0.875703171	1.233384747	1.011375493	1.267326465	1.017605609	1.218022744	0.874220137	0
MAL13P1.66	MAL13P1.66::hypothetical protein	12.14137662	1.530138872	3.285481136	1.991625184	18.65591345	4.482931289	2.473146074	9.945294694	6.582968836	22.09954358	3.922632069	4.821130506	14.74736625	20.71743399	9.194819876
MAL13P1.67	MAL13P1.67::methionyl-tRNA formyltransferase, putative	0.996536652	1.166240225	1.17303311	0.986742839	1.424900347	1.022716725	0.904096186	0.782317414	0.71457657	0.83599292	0.591462347	0.91654082	0.84254368	0.997945071	1.01459716
MAL13P1.68	MAL13P1.68::hypothetical protein	1.54462471		2.911599293	4.454383252	1.848761618	0.309577066	0.428645169	0.717385317	0.702501804	0.36018101	0.602397563	1.549038752	1.585645729	1.761024587	2.477599899
MAL13P1.69	MAL13P1.69::septum formation protein MAF homologue, putative	0.85167697	1.302806273	0.612975002	0.444843285	0.77144825	0.869424994	0.843853671	0.722389885	0.875817825	0.811889516	1.056527715	0.665832276	0.512600109	0.795879841	0.662571995
MAL13P1.7	MAL13P1.7::stevor						0	-0.155210015	0	0.31042003	0	0	0	1.026145421	0	0
MAL13P1.70	MAL13P1.70::hypothetical protein	0.929374229	0.945897119	0.765010627	0.600804138	0.70340034	1.090719817	1.080723981	1.023454073	1.033538047	1.013157034	1.254284358	1.197767881	1.118696658	0.75660675	0.650839552
MAL13P1.71	MAL13P1.71::hypothetical protein	1.054740742	0.773474539	0.888306207	0.79548935	0.80872271	1.717175689	1.376070146	1.045553671	1.191979257	1.016380797	1.077232837	1.056314935	1.31515195	1.782040161	2.792176729
MAL13P1.72	MAL13P1.72::hypothetical protein	0.874035337	3.893843401	3.12201269	4.329725221	2.692881334	0.624003283	0.659670579	0.530851099	0.720169144	0.846205384	0.669963252	0.817779164	1.172944422	1.480958757	1.742470996
MAL13P1.73	MAL13P1.73::hypothetical protein	0.47354568	na	0.506818393	0.386736269	0.449361416	0.498754462	0.468796464	0.500870438	0.478527316	0.416961651	0.556635744	0.603915511	0.710441613	0.853557105	0.873397034
MAL13P1.74	MAL13P1.74::hypothetical protein	0.545049462	0.832719502	1.150211544	1.71968016	4.966364098	0.934199892	1.121650281	1.171717535	1.173657285	1.094822724	0.823689388	0.929686343	1.023657356	1.4915201	1.467024266
MAL13P1.75	MAL13P1.75::hypothetical protein	1.425916489	1.669064178	1.158787349	1.269233359	1.213281226	0.710263128	0.805498215	0.878741163	0.900614105	0.918904212	0.976892707	1.222831259	1.280262936	2.10067561	2.250199568
MAL13P1.76	MAL13P1.76::hypothetical protein	1.027555709	0.949165186	0.756060391	0.546346803	0.777269248	1.176810437	1.291836443	1.083726758	0.82810827	0.74072145	0.859343333	1.134802158	1.008947593	1.342683396	0.932386919
MAL13P1.77	MAL13P1.77::hypothetical protein	0.658693232	0.813350779	0.521417694	0.455264005	0.408805953	0.864901403	0.938336428	0.799625825	0.685393565	0.628277434	1.056028453	0.948024811	0.878652828	0.599773766	0.326779843
MAL13P1.78	MAL13P1.78::hypothetical protein	3.253731908	7.007893755	5.323274509	5.404530482	3.902358452	1.434494769	1.024300485	1.4793561	1.096004716	1.191982177	2.024161217	2.065716407	1.774151441	1.383082481	1.641754564
MAL13P1.79	MAL13P1.79::hypothetical protein	0.781059384	0.794589815	0.628209684	0.532672138	0.58246529	0.905553618	0.787027117	0.6524224	0.577801202	0.599176864	1.172778151	1.077302366	0.835930215	0.581407987	0.492312094
MAL13P1.8	MAL13P1.8::RIF pseudogene	0.081909007	na	na	na	na	0	0	0	0	0	0.735238948	0.792770236	0.713976461	1.575956492	2.653644114
MAL13P1.80	MAL13P1.80::hypothetical protein	0.768168777	0.727202774	0.549724648	0.515598439	0.55419309	0.993771919	0.913195818	0.787855215	0.689373313	0.662514613	1.195544086	1.109078282	0.827228749	0.524244314	0.468435976
MAL13P1.81	MAL13P1.81::hypothetical protein, conserved	0.617093999	0.513995586	0.39752291	0.396517068	0.325222182	0.665714002	0.67987813	0.545318916	0.481580342	0.495744469	0.947509565	0.998254207	0.886965848	0.590035571	0.466657661
MAL13P1.82	MAL13P1.82::phosphatidylinositol synthase, putative	1.799699819	2.460105557	3.289400331	3.52690578	2.637884507	0.979941786	1.180384424	0.913127574	0.846313361	0.809194354	1.151432641	1.085585999	0.889344172	0.620806034	0.748870665
MAL13P1.83	MAL13P1.83::hypothetical protein	0.712087565	0.888945548	0.614022835	0.586525625	0.563299236	0.756583527	0.75717049	0.656610646	0.627365624	0.573586026	0.937288367	0.755103052	0.757925172	0.698075936	0.664481979
MAL13P1.84	MAL13P1.84::protein kinase, putative	0.899029594	26.75364698	-0.773889169			1.571776982	1.303424814	1.993473245	2.472673544	1.533440958	1.64128923	1.666427014	1.406063106	1.131554878	1.047348857
MAL13P1.85	MAL13P1.85::hypothetical protein						0	0	0	0	0	1.135949852	0.632264325	0.74546385	2.319712178	4.715067865
MAL13P1.86	MAL13P1.86::cholinephosphate cytidylyltransferase	2.381540911	2.993361504	2.237039793	1.87546761	1.223079155	1.083617615	1.033333336	1.013996714	0.817476193	0.720323978	1.044368255	0.743669381	0.529460364	0.359337465	0.28111821
MAL13P1.87	MAL13P1.87::hypothetical protein	0.462927148	0.378474919	0.366293234	0.465093133	0.7366563	0.667900584	0.574901769	0.794717151	0.794717151	0.727081648	0.543751538	0.459890305	0.49201826	0.635642082	0.712747438
MAL13P1.88	MAL13P1.88::hypothetical protein	0.992930054	0.965369397	0.815323425	0.695042826	0.575731991	0.927847399	0.885632174	0.898659011	0.940267801	0.815248713	1.173078434	1.450954523	1.138601365	1.010175299	0.946039072
MAL13P1.89	MAL13P1.89::hypothetical protein	3.977340682	8.135045997	11.48646845	9.38538888	3.647725264	0.805171321	0.455096834	0.644137057	0.889189198	0.861183239	0.759541544	1.274362974	0.998618427	1.228279295	1.509091856
MAL13P1.90	MAL13P1.90::hypothetical protein	1.116219893	1.856205164	1.443156462	2.43812372	3.639376106	0.748808775	0.8774906	1.122197098	1.111636442	0.940082131	0.583061547	0.603299966	0.615843842	0.804683206	1.272207742
MAL13P1.91	MAL13P1.91::hypothetical protein	1.211233306	1.361399215	1.02705034	1.037736584	0.732514421	0.89065897	1.014936966	0.932084969	0.766380974	0.869945971	1.166397475	0.826137422	1.011985954	1.078715105	1.196289423
MAL13P1.92	MAL13P1.92::40S ribosomal protein S15, putative	1.098399852	0.923137125	0.646893923	0.442426168	0.33386341	0.933407762	0.983189509	0.528931065	0.485372036	0.441813007	1.117967846	0.971117448	0.7048272	0.674201178	0.711112094
MAL13P1.93	MAL13P1.93::hypothetical protein	0.648659536	0.727628095	0.504646266	0.456061154	0.440494503	0.821596337	0.862168995	0.754757849	0.643183038	0.485574879	1.223162189	1.189728872	1.120966959	1.226890306	0.783122621
MAL13P1.94	MAL13P1.94::hypothetical protein	1.012709131	1.735153592	1.390424462	2.099563664	1.656581105	0.760011662	0.779499141	1.481048368	1.675923153	1.890285416	0.713854827	0.717781017	0.959345437	0.859087154	0.711902208
MAL13P1.95	MAL13P1.95::ferredoxin	0.499272678	1.582070576	0.692427138	0.802173252	1.093007116	0.556785127	0.477907234	0.450067978	0.640302896	0.876936575	0.480953871	0.37734934	0.36564118	0.508891579	0.546021848
MAL13P1.96	MAL13P1.96::chromosome segregation protein, putative	1.256339656	3.597128979	2.892392771	3.040940292	4.482235026	0.93250863	0.943436188	0.937972409	1.068535445	0.970991615	0.581538852	0.504017718	0.499755286	0.603010337	0.619993431
MAL13P1.97	MAL13P1.97::hypothetical protein	0.706024869	1.556821985	0.938991249	0.508438851	0.89876669	1.108770406	1.041572199	0.907175786	1.696754712	0.655182512	0.908295204	1.056833649	0.940057489	1.018913475	0.530075503
MAL7P1.10	MAL7P1.10::hypothetical protein	0.869162935	0.80473402	0.610784431	0.563330525	0.635741848	0.987138723	0.987138723	0.910550374	0.850981658	0.740354042	0.78497878	0.830652943	0.949412145	0.934560324	1.007947066
MAL7P1.100	MAL7P1.100::serine/threonine protein kinase 2, putative	0.2773737	na	1.985674588	6.313638472	21.39053946	4.897377005	3.060860628	13.59022119	14.56969659	11.08031547	-0.317206251	3.807917354	6.892315664	6.540844753	4.524973905
MAL7P1.102	MAL7P1.102::hypothetical protein	1.806354273	3.211720663	2.709152171	2.747633574	3.17157652	0.897279518	0.877208274	0.919051816	1.231283688	1.36376999	0.663831749	0.391717337	0.524638996	0.796422843	0.840826669
MAL7P1.104	MAL7P1.104::3'-5' exoribonuclease Csl4 homolog, putative	0.5199968	0.44546578	0.336402453	0.26958662	0.341614537	0.581342616	0.59071911	0.478201184	0.436006962	0.534460147	0.627211526	0.566609085	0.646641267	0.769743782	0.87452506
MAL7P1.105	MAL7P1.105::hypothetical protein		7.485707116	17.2462585	4.854981362	4.233988984	0	0	0	0	0	1.866493328	0.452817698	5.440113095	10.69606777	1.682018
MAL7P1.106	MAL7P1.106::hypothetical protein	1.415715312	2.175328022	0.983094397	0.808018118	1.234245655	0.865119225	0.972144284	1.007819303	1.061331833	1.088088097	0.770429013	0.798721929	0.955338095	1.568143062	2.065619012
MAL7P1.107	MAL7P1.107::hypothetical protein	1.320640419	1.961389099	1.644095432	2.940040204	2.671466045	1.886180528	2.362303768	2.820114576	2.270741607	2.289054039	1.023358012	1.209169783	1.149865173	1.095205147	1.346535501
MAL7P1.108	MAL7P1.108::hypothetical protein	0.872294126	1.080752956	0.978547936	0.949979393	1.355361377	2.138248784	2.104308327	2.138248784	1.595201474	1.629141931	1.477322409	1.270426996	1.181971199	0.721163692	0.693368182
MAL7P1.109	MAL7P1.109::hypothetical protein	1.078456063	1.18929869	0.969919807	0.927835049	1.278506146	2.105531363	2.276085263	1.799308048	1.473828452	1.675732487	1.535767667	1.332562255	1.084593354	0.781730218	0.759875325
MAL7P1.11	MAL7P1.11::hypothetical protein	0.783771553	1.280543687	0.723878546	1.051294174	0.79990737	1.506441965	1.951349696	1.592301352	1.639133744	1.498636566	1.577452065	1.655979464	2.0512879	2.323597863	1.894470471
MAL7P1.110	MAL7P1.110::hypothetical protein, conserved	0.800291314	0.974222396	0.485856566	0.468739809	0.324299028	0.754773801	0.663680411	0.585600363	0.553067009	0.527040327	1.058899564	0.784383642	0.789978507	0.652697529	0.800647993
MAL7P1.111	MAL7P1.111::hypothetical protein	0.809413839	1.336512871	0.743947034		0.934501037	0.86422737	0.852930281	0.841633191	1.073223532	1.033683718	0.969648183	0.892183089	0.898647088	1.052457007	1.231073836
MAL7P1.112	MAL7P1.112::hypothetical protein	0.478585079	0.622185428	0.391945004	0.466607485	0.740146004	0.917732605	1.080886352	1.166345217	1.636772177	1.420431976	0.638292543	0.999758048	0.869366459	1.414487383	1.391581438
MAL7P1.113	MAL7P1.113::DEAD box helicase, putative	0.650737613	0.605475845	0.510591219	0.451627022	0.521618582	1.217964858	1.177478406	1.053155752	1.088485182	1.098645281	1.739461381	1.775443357	2.103691751	2.492778946	2.187594237
MAL7P1.114	MAL7P1.114::T gondii P36-like protein;	0.44749624	0.734413875	0.428513458	0.575726436	0.667819413	0.729277845	0.697221676	0.753319972	0.737291887	0.913600817	0.76972171	0.677249642	0.874250529	1.014267617	1.15395211
MAL7P1.115	MAL7P1.115::hypothetical protein	1.123257816	0.977161272	2.070001256	1.670201743	3.784749666	0.947692671	0.686131751	1.011024942	1.750313149	1.664661148	0.828044269	0.975672712	1.623204122	1.799302522	2.360217196
MAL7P1.117	MAL7P1.117::hypothetical protein	0.648052622	0.487024696	0.30711929	0.287915108	0.410532944	0.811761473	0.772734479	0.803956075	0.710291289	0.842983068	0.866120263	0.657624047	0.52059325	0.540843291	0.891263368
MAL7P1.118	MAL7P1.118::PelOta protein homologue, putative	0.40342915	0.323575025	0.28428379	0.417967106	0.844070335	0.655624329	0.783022259	0.96031303	0.998314177	0.93548422	0.698383358	0.890199698	0.763238698	0.656089941	0.870724549
MAL7P1.119	MAL7P1.119::hypothetical protein	0.94576725	1.387219299	1.056547143	1.386678418	1.178473607	1.117592769	0.867516953	1.212396721	1.405954797	2.009418434	0.950161589	0.794781096	0.498425249	0.531812552	0.542016348
MAL7P1.12	MAL7P1.12::erythrocyte membrane-associated antigen	0.846435267	0.902769002	0.660011296	0.686074469	0.628157914	0.825638304	0.851014932	0.780922792	0.735933589	0.700418345	1.136089939	0.98079111	0.940540391	1.02332487	1.128517157
MAL7P1.120	MAL7P1.120::hypothetical protein	1.328401671	1.563354982	1.496146697	1.109472508	1.440423677	1.242791283	1.119970091	1.149705447	0.96547366	0.902034197	1.365574905	1.122060279	1.351226756	1.794543028	0.962968925
MAL7P1.122	MAL7P1.122::conserved GTP-binding protein, putative	0.69737414	0.711846038	0.515339782	0.515406155	0.518387955	0.978234594	0.976018609	0.747378056	0.755323626	0.871157167	1.278198483	0.93781015	0.892498611	0.972366598	0.836179183
MAL7P1.123	MAL7P1.123::hypothetical protein	1.229374324	1.344914278	1.635117239	2.094294231	1.534442937	0.502177369	0.494682185	0.652081062	0.899422154	1.544008032	1.294820224	1.277321606	0.731512501	0.838028793	0.909942016
MAL7P1.124	MAL7P1.124::hypothetical protein	1.314711319	1.218421089	0.922265661	0.547865681	0.87676516	1.371795807	1.067975259	0.92987501	1.638789622	1.97023022	1.101643225	1.227733737	1.054789323	1.495927974	2.114151459
MAL7P1.125	MAL7P1.125::hypothetical protein	1.093644874	2.055038116	2.255812064	3.609454398	4.247051737	0.570908519	0.667943582	0.781876572	0.901478779	0.930812409	0.375586993	0.356928228	0.387240376	0.312629641	0.27777709
MAL7P1.126	MAL7P1.126::hypothetical protein	0.989051783	0.89649899	0.729971657	0.482003031	0.549560075	0.692921465	0.776137601	0.786327931	0.904566776	0.913155827	0.627832802	0.686901975	0.644902008	0.889530576	1.041499803
MAL7P1.127	MAL7P1.127::hypothetical protein	2.129230288	6.397488055	5.485431389	3.027827437	2.66246168	0.879050157	1.153032932	1.185452893	1.485195975	1.646254108	0.763887724	0.700155387	0.756573464	1.940326404	1.714182552
MAL7P1.128	MAL7P1.128::hypothetical protein	2.200694593	2.476098645	3.177734799	6.820321535	2.65489088	0.906331064	1.053303669	1.143120261	1.159450551	1.143120261	1.192305313	1.122051432	0.816020307	1.008064778	0.956287741
MAL7P1.129	MAL7P1.129::hypothetical protein	0.670844615	0.61354171	0.703325571	0.533088588	0.488800321	0.490449089	0.511878425	0.44252514	0.49981807	0.555067052	0.457857344	0.442256809	0.41173328	0.47063362	0.762229878
MAL7P1.13	MAL7P1.13::hypothetical protein	0.937442713	1.115927511	0.971046623	1.82027293	2.158802425	0.942379572	1.012185467	1.605535568	1.692792935	1.954565039	0.904926981	0.765624021	0.603882268	0.612874198	0.595855154
MAL7P1.130	MAL7P1.130::3-demethylubiquinone-9 3-methyltransferase-like protein, putative	1.089110349	1.513652482	1.703247041	1.716089778	1.687536523	0.906246991	0.86188525	1.058344388	1.210441785	1.311840049	0.614463541	0.611177535	0.611401173	1.227020834	1.088991081
MAL7P1.131	MAL7P1.131::hypothetical protein	0.937815107	1.228137416	1.059511393	0.700476313	0.926688497	0.993917234	1.0720905	0.815235484	0.670056562	0.636553734	1.101752558	1.450523038	0	1.012259156	1.10320249
MAL7P1.132	MAL7P1.132::hypothetical protein	0.929118214	1.532110993	1.068642749	1.722796447	2.27423237	0.654577475	0.700379135	0.736654688	0.961730695	0.808153294	0.495361196	0.479692631	0.501654597	0.579899441	0.695766256
MAL7P1.133	MAL7P1.133::hypothetical protein	1.092149572	0.986329788	0.701599792	0.483375555	0.679797095	0.828811978	0.828811978	0.68622067	0.962491329	1.158554377	0.816587033	0.890004423	0.774747725	1.016650096	1.490941029
MAL7P1.134	MAL7P1.134::hypothetical protein	0.859910076	0.906906104	0.646001505	0.563583944	0.556654239	0.790793033	0.772571533	0.641794021	0.633645998	0.624837606	0.802174259	0.694713637	0.695879773	0.747047737	0.800488147
MAL7P1.137	MAL7P1.137::kelch protein, putative	1.116064193	1.931061134	1.85409191	2.517047232	3.96309555	1.383678878	1.486153338	1.277678956	1.218033211	1.550097255	1.103849132	1.280617156	1.138819753	1.034535002	0.693379066
MAL7P1.138	MAL7P1.138::hypothetical protein	0.936023338	0.949377868	0.776736053	0.579220167	0.564625343	0.601009862	0.506736579	0.516831785	0.509414733	0.503214809	0.566658489	0.503327499	0.528872189	0.525632597	0.569331319
MAL7P1.139	MAL7P1.139::mago nashi protein homolog, putative	0.639598276	0.468436913	0.340625206	0.314383299	0.429825554	0.80360737	0.783517186	0.773472094	0.642885896	0.673021172	0.80697652	0.629685231	0.666770235	0.555218479	0.765401304
MAL7P1.14	MAL7P1.14::hypothetical protein	0.790795498	0.779607866	0.583128172	0.456320953	0.409993568	0.866919629	0.837779474	0.699363735	0.502667684	0.422532256	1.252401418	1.12753378	1.126079838	0.897335379	0.618231154
MAL7P1.141	MAL7P1.141::hypothetical protein	1.135173041	1.180308024	0.751778057	1.277146203	1.58855278	1.848614701	1.432676393	1.894830069	1.571322496	1.941045436	1.497923921	1.526013995	1.04865929	0.453233995	0.223822808
MAL7P1.142	MAL7P1.142::hypothetical protein	0.951030465	1.035303074	0.974915354	0.745176103	0.577156143	0.639271839	0.598028495	0.494920134	0.350568428	0.412433445	0.917985879	0.904908623	0.905260139	0.703344273	0.671924243
MAL7P1.144	MAL7P1.144::hypothetical protein, conserved	1.945067103	2.216738425	1.358272978	0.847264431	0.66360397	1.607375946	1.78704237	1.843767625	1.64389529	1.321081787	2.557009601	2.743336075	3.111905487	3.676876588	3.892087501
MAL7P1.145	MAL7P1.145::DNA mismatch repair protein pms1 homologue, putative	0.809281809	0.977524608	0.835869109	0.567557837	0.730824934	0.722203465	0.69737409	0.664198817	0.578695665	0.671818843	0.748815595	0.612481295	0.794026859	0.830456293	1.370195248
MAL7P1.146	MAL7P1.146::hypothetical protein	1.728105016	1.846521259	1.322354093	0.992999773	1.131679905	0.881821964	0.870148531	0.788607386	0.846818484	0.867957536	0.564348806	0.605252248	0.630695159	0.76033883	1.033875309
MAL7P1.147	MAL7P1.147::ubiquitin carboxyl-terminal hydrolase, putative	1.280142123	1.35219478	1.169820922	1.139078408	1.29785967	1.199440245	1.23501633	1.107443702	1.095601161	1.117433862	0.98658839	0.933305324	0.961268803	1.182659003	1.707725898
MAL7P1.149	MAL7P1.149::hypothetical protein	4.246129189	10.17379124	5.74158859	3.134518823	3.26742657	0.530116473	0.540828849	0.559958089	0.64862038	0.693452364	0.439929976	0.322002073	0.508366797	0.766245245	1.258630815
MAL7P1.15	MAL7P1.15::hypothetical protein	0.759177596	0.795741298	0.688066757	0.506382035	0.578607545	0.971867938	1.01852903	0.969650482	0.961493495	0.862669961	1.009700534	1.296579021	1.473922433	1.730941927	1.526762408
MAL7P1.150	MAL7P1.150::cysteine desulfurase, putative	0.488776342	0.524954696	0.454401861	0.517246595	0.882908305	0.869036228	0.895370659	0.882203443	0.882203443	0.737364072	0.95215269	1.848971227	2.579189591	3.039878791	1.835537505
MAL7P1.151	MAL7P1.151::modification methylase-like protein	0.513348776	0.431100255	0.440387653	0.456126827	0.594452201	0.505549537	0.48095138	0.552199184	0.557891193	0.51336015	0.542495969	0.611501989	0.663756522	0.996890934	1.101955541
MAL7P1.152	MAL7P1.152::hypothetical protein	1.64228336	3.373846144	3.638818955	2.756771565	1.524750536	1.070507604	1.351785737	1.250692738	1.238237913	1.239564101	1.31480428	1.542511446	1.122053563	2.00888916	1.616288065
MAL7P1.153	MAL7P1.153::hypothetical protein	0.926185478	1.176576137	8.645650704	1.507145857	7.569731107	0.95076735	1.347358463	1.085076228	1.087915713	1.109427214	0.892175279	0.942634999	0.798069414	1.192625434	1.358864089
MAL7P1.154	MAL7P1.154::hypothetical protein	1.035613554	2.777195138	2.370723797	6.058636758	7.177488894	0.992078043	1.105161454	1.453401068	0.848603188	1.397190761	2.423282879	1.372303375	1.144499511	3.044590926	4.021729899
MAL7P1.155	MAL7P1.155::hypothetical protein	1.249751251	-0.168001839	1.230293805	3.102993536	4.09745738	1.529570914	1.584817744	1.73981602	1.930823825	1.991173286	1.155344484	1.19647536	1.315481213	1.614617337	2.93376383
MAL7P1.156	MAL7P1.156::hypothetical protein	na	6.317417763	0.579872567	1.995306162	5.727008138	15.50342533	6.234730102	7.301874695	35.58290083	276.5723209	2.235658879	3.067430119	4.369020149	4.501512467	2.795757492
MAL7P1.157	MAL7P1.157::hypothetical protein	0.724674172	0.987334214	1.385627954	2.575446221	1.925484119	1.148084139	1.226277415	1.329262369	1.304634727	1.184261186	1.03109123	1.051898686	1.28841368	1.441676924	1.680310641
MAL7P1.158	MAL7P1.158::signal recognition particle, putative	1.026657502	0.790652435	0.662964791	0.719346003	0.855238131	0.922610368	0.904340856	0.73078049	0.721645734	0.685106709	0.667055889	0.683495679	0.814344128	0.950454244	0.826918747
MAL7P1.159	MAL7P1.159::antioxidant protein, putative	2.818116874	3.370037494	0.739652571	1.15588886	1.220650915	1.09753273	0.843951161	0.788480192	0.649802771	0.491314291	0.657733463	0.774056483	0.628816411	0.760363364	1.015333894
MAL7P1.16	MAL7P1.16::hypothetical protein	0.617825733	0.755290785	0.54543134	0.547668387	0.771481732	0.667464797	0.582077314	0.564241542	0.656220044	0.672276547	1.037389241	1.032679843	1.108114155	1.048704506	1.204810367
MAL7P1.161	MAL7P1.161::dynein light chain, putative	0.788089522		0.441834459	1.310735385	3.335526697	0	0	0	0	0	0.76425391	1.510489199	2.849820681	0	0.910829939
MAL7P1.162	MAL7P1.162::dynein heavy chain, putative	2.257190053	1.837411553	2.749231111	-6.302689993	12.21462486	16.86247483	12.31268949	28.3349291	26.51855884	53.46454991	3.492487541	5.737479532	9.458886699	10.16720961	14.17418063
MAL7P1.163	MAL7P1.163::hypothetical protein	4.510857876	5.283283285	4.352160929	3.606156418	2.310022909	1.637735618	1.944811046	1.448766123	0	2.165275456	1.261759784	1.63688809	2.690995445	2.287260306	2.387701012
MAL7P1.164	MAL7P1.164::adaptor-related protein, putative	1.963444593	2.048579002	1.533325607	1.078784207	1.075967592	0.680021544	0.584951619	0.493668635	0.560391327	0.469774642	0.533929714	0.576288961	0.486205134	0.56164622	0.611556785
MAL7P1.167	MAL7P1.167::hypothetical protein	0.867855308	2.197419228	1.840961196	4.222065782	3.125853458	0.702817768	0.648993545	0.620286142	0.744580422	0.722693599	0.560941494	0.439366952	0.352577627	0.265292416	0.235602815
MAL7P1.17	MAL7P1.17::hypothetical protein	0.632526951	0.944934419	0.788223263	0.579500691	1.40358584	0.988091726	0.98736165	0.951879514	1.289430264	1.611336162	0.843341703	0.712525947	0.495025754	0.561815289	0.607177758
MAL7P1.170	MAL7P1.170::ring stage expressed protein	1.263502924	1.089809984	0.917294136	0.577696132	0.506913	2.465762688	2.863466348	3.022547811	2.028288663	1.431733174	4.15050004	4.887563683	5.552200028	1.426971551	0.406467445
MAL7P1.171	MAL7P1.171::hypothetical protein	1.413631873	1.950462865	0.964978256	0.694340914	0.635037431	1.829692248	2.220147484	2.444953298	1.931120476	1.422256962	4.865592489	6.546568283	9.102425799	8.620057488	5.946204063
MAL7P1.172	MAL7P1.172::hypothetical protein	0.8984856	1.139466259	0.742323415	0.671059982	0.720324408	1.394307244	1.291969233	1.168603974	0.945425191	0.951873276	1.733468729	1.53136705	1.564466223	1.326411825	0.603411051
MAL7P1.173	MAL7P1.173::hypothetical protein	1.464426926	2.058658273	1.180550197	1.535983609	2.148074422	5.103351093	6.007742425	6.395338711	4.780354188	4.425057593	8.430911114	4.538819406	3.711833524	2.096963621	0.564371961
MAL7P1.174	MAL7P1.174::hypothetical protein	1.354981416	1.732934586	1.056595663	0.72200947	0.733121758	0.985875858	1.242203582	0.946440824	0.650678067	0.473220412	1.255194712	1.051979197	0.983479895	1.307577555	1.803626635
MAL7P1.175	MAL7P1.175::hypothetical protein, conserved in P. falciparum	4.037788286	5.287408094	2.929401087	1.787593068	1.450806603	1.390951285	1.527134746	1.698721102	1.515003616	1.156061416	1.59951439	1.967912683	1.789474111	2.232679025	0.68350648
MAL7P1.176	MAL7P1.176::	1.27339257	1.326027558	0.776025464	0.709237458	0.588851015	1.69644413	1.417610617	1.148908346	0.670594564	0.494621297	1.11629207	1.015293207	0.324395894	0.047932756	0.011823228
MAL7P1.177	MAL7P1.177::predicted integral membrane protein, conserved in P. falciparum	1.610352531	5.374386845	0.94898735	0.808440085	2.064354827	1.793648644	1.253302609	1.268312221	0.990634398	2.018792825	2.389435824	1.332949362	1.50791664	1.167756423	1.565446694
MAL7P1.178	MAL7P1.178::hypothetical protein	3.365710415	5.609000864	4.442042437	4.270033068	4.01842214	6.194644123	8.027501339	9.466894611	13.02773394	11.81092716	3.929240459	5.978828085	6.868142591	5.658323439	3.029255699
MAL7P1.18	MAL7P1.18::hypothetical protein	1.289738936	2.067048203	1.685555134	1.136730806	2.888321966	1.149911675	1.110706322	1.239628715	1.307485484	1.434804629	1.457435872	1.184094437	1.034362171	0.854303897	1.053963944
MAL7P1.184	MAL7P1.184::	1.735938903	0.27574646	0.350081709	1.309397728		1.244887519	0	0	0	0.378193677	0.662035513	0.581349336	0.970331711	0.469374058	3.918990505
MAL7P1.185	MAL7P1.185::	0.143020817	0.638620734	0.528078237	0.316319642	1.558574564	0.046215366	0.305021418	0.02772922	0.064701513	0.08318766	0.513824398	1.347081475	0.533240974	1.120211814	1.232594314
MAL7P1.187	MAL7P1.187::	1.280873928	0.390429135	na	2.20389958	1.942922143	1.057009429	1.955992391	0.524176487	1.303994927	na	0.84692507	0.186909176	0.856356247	0.50818138	1.278890338
MAL7P1.19	MAL7P1.19::hypothetical protein	1.013657375	1.07570863	0.81169121	0.649751653	0.791538181	1.118718314	1.165522117	1.135842005	1.027153987	1.016108188	1.332539645	1.561614876	1.60563132	1.257050242	1.423046721
MAL7P1.20	MAL7P1.20::peptide chain release factor	0.750126741		0.82551011	0.591742485	0.588031981	0.559374823	0.582682107	0.567143917	0.63706577	0.644834865	0.75893192	0.661922566	0.625657277	0.531617076	0.678845013
MAL7P1.200	MAL7P1.200::	0.501253891	7.850204678		3.749918574	4.654917392	0.262752525	1.083854167	0	0	0.328440657	0.680094126	0.696076286	0.99746198	0.767674543	1.705227557
MAL7P1.201	MAL7P1.201::	0.812752742	0.949989846	0.678936817	0.869459743	1.090378251	0.973526858	0.805482463	0.925431615	1.126291595	1.035722117	0.976037685	1.041105303	0.983875253	1.061577072	1.166216357
MAL7P1.202	MAL7P1.202::	1.019775339	1.116737748	0.97389189	1.061756454	1.132153214	1.104387647	1.21028482	1.050703944	1.104383981	1.066814187	0.987330578	0.884854787	1.071630346	1.063928056	1.275097054
MAL7P1.203	MAL7P1.203::	0.581701672	1.44515764	0.969181675	2.47216842	2.08543966	0.565520336	0.558690612	0.62707695	0.611402511	0.683729733	0.798256479	0.67495571	0.844087543	0.907704095	0.891133209
MAL7P1.204	MAL7P1.204::	0.845477009	0.870813189	0.805069989	0.626044638	0.612811385	0.953381468	0.924195543	0.668370047	0.669028638	0.716040841	0.908186496	1.018180464	0.924358171	1.102160592	1.041893183
MAL7P1.205	MAL7P1.205::	-12.34192353	0.009692588	-7.986613184	1.967180661	3.980999087	1.493595719	1.905577718	2.125373621	0.832127239	1.153204817	4.592610609	5.442111933	3.411863499	1.188456334	0.806086208
MAL7P1.206	MAL7P1.206::	1.502609018	3.186448277	na	0.792701878	na	1.40239732	0.473309095	0.262949497	0.368129296	na	1.133395378	2.853667393	1.071970111	0.935444521	2.46072261
MAL7P1.207	MAL7P1.207::	2.07598136	6.806478847	9.14936769	6.495284409	4.878579097	1.031456137	1.06208881	0.999243197	1.119665198	1.265148037	1.121216022	1.223368136	1.104626283	0.931454979	0.815224224
MAL7P1.208	MAL7P1.208::	1.753250145	0.52774147	0.980121844	0.725430668	1.310701436	1.181365302	1.961369275	0.939033958	0.969325376	1.332822393	1.12730222	1.135706128	0.807074584	0.415759013	0.533245307
MAL7P1.209	MAL7P1.209::	1.100227403	1.067473769	0.803271181	0.658639429	0.554036479	0.788634639	0.849645722	0.725809753	0.716575655	0.602912031	0.910014107	0.939388119	1.057804055	1.012707875	0.798958344
MAL7P1.21	MAL7P1.21::origin recognition complex subunit, putative	0.705937457	1.411600654	0.663501089	0.735810943	0.866991325	0.648475998	0.643639884	0.738985853	0.846621442	0.779182795	0.402043454	0.372824028	0.404756707	0.497793996	0.528029997
MAL7P1.210	MAL7P1.210::		2.937655255				0	0.879523417	3.88025037	1.78491517	5.173667159	0.764759863	0.481945195	0.859598286	1.073063326	0
MAL7P1.211	MAL7P1.211::	0.924845293	1.58478728	0.927325177	0.412429462	0.713683044	0.738284091	0.674296641	0.618334767	0.703940935	1.302058747	1.754150223	1.089999297	0.427278804	0.292752237	0.228087952
MAL7P1.212	MAL7P1.212::	0.815639553	1.64138087	73.96798035	0.769554888	0.70605935	0.801849615	0.499575625	0.374089218	0.688488274	0.259040911	0.3716283	1.674545816	0.909925824	0.728977447	1.626283633
MAL7P1.213	MAL7P1.213::	1.075645813		-16.23840517		6.197252048	-0.208794415	-2.505532975	-1.043972073	0	0	0.792293527	0.999941003	0.583286868	0.759760317	0.418401917
MAL7P1.215	MAL7P1.215::	0.591032777	1.163953347			2.314259587	0.148718478	0.04823302	0.044213602	0	0.245184518	1.710573268	0.934091098	0.15796855	0.30623081	1.529329984
MAL7P1.216	MAL7P1.216::				1.047477226		0	0	1.150080732	1.629281037	0	1.901209988	0	0.905562089	0.331577738	0.894792927
MAL7P1.217	MAL7P1.217::			-0.542755632			0	0	0	0	0	0.31337452	0.855045482	0.576027996	2.189892654	0
MAL7P1.218	MAL7P1.218::	0.63719076	1.910280057	1.071414538	1.323750065	1.837278682	1.065761706	1.343786499	1.220219925	1.158436637	0.942195132	0.865834902	1.411161954	1.030915763	0.744174278	1.061000173
MAL7P1.219	MAL7P1.219::				0.749983718	8.297896658	0	-0.185595038	0.742380152	0	0	#N/A	#N/A	#N/A	#N/A	#N/A
MAL7P1.22	MAL7P1.22::hypothetical protein	1.704277064	1.484526425	1.030486662	0.725986495	0.631306907	1.439970508	1.478158496	1.085919573	0.87842703	0.881216439	1.638425611	1.743232982	1.320857465	0.543071454	0.252619904
MAL7P1.220	MAL7P1.220::	0.091829543	4.364516536	0.056585442	0.334499748		0.285182616	0.285182616	1.140730464	0.855547848	0	3.634253151	0	2.287233219	0.649803245	0.919535033
MAL7P1.222	MAL7P1.222::	0.141912116	-0.209832525			0.51248879	0	0	0	0	0	0	0	0	0.157550907	0.206885912
MAL7P1.223	MAL7P1.223::						#N/A	#N/A	#N/A	#N/A	#N/A	#N/A	#N/A	#N/A	#N/A	#N/A
MAL7P1.224	MAL7P1.224::						0	0	0	0	0	0.274155929	0	0	0	2.810021402
MAL7P1.225	MAL7P1.225::	1.719716878	1.81219	1.264497012	0.5773295	0.271617876	1.20696645	1.395554958	0.71663633	0.414894717	0.339459314	2.299292364	2.776163904	2.681970959	1.732751184	1.55037235
MAL7P1.227	MAL7P1.227::						#N/A	#N/A	#N/A	#N/A	#N/A	0	0	0.657288329	0	0.974500259
MAL7P1.228	MAL7P1.228::	1.09258964	1.116937063	0.964336967	0.545833476	0.595615915	1.401945244	1.565159284	1.419613825	0.840999274	0.605851865	1.651368627	2.148507218	2.218250687	1.360312702	0.93674321
MAL7P1.229	MAL7P1.229::	2.606487673	5.740495608	5.72670593	6.421417661	4.55017117	1.487684309	1.385165468	1.283010625	0.951554875	0.891980629	1.151862896	1.022803513	0.568053676	0.283767643	0.184297348
MAL7P1.23	MAL7P1.23::hypothetical protein	1.257778546	2.935640136	1.41630283	1.316935649	1.566334162	0.513173922	0.497737534	0.636007513	0.739216864	0.746520318	0.463642845	0.335138331	0.359412154	0.579486918	0.725541276
MAL7P1.24	MAL7P1.24::hypothetical protein, conserved	0.614430532	0.515043455	0.374583837	0.357135086	0.348281624	0.818210194	0.827008153	0.906189785	0.712634685	0.677442849	0.980579769	1.015226946	1.099712364	1.158279639	1.035958742
MAL7P1.25	MAL7P1.25::hypothetical protein	0.472020508	0.883676279	0.264549635	0.620598289	0.902080837	0.563570841	0.511454667	0.759339275	0.849131667	0.692284947	0.608885604	0.643721571	0.909298246	1.420341683	1.742384583
MAL7P1.26	MAL7P1.26::O-sialoglycoprotein endopeptidase, putative	0.724673631	0.615026383	0.568060192	1.119682477	1.635404393	2.58848849	3.247913315	3.110123053	2.362118774	1.83064205	6.00185232	5.396905464	6.300941565	5.84388929	5.460229783
MAL7P1.27	MAL7P1.27::chloroquine resistance transporter, putative	1.004663802	1.014412464	0.785882841	0.643163066	0.518946793	0.940187194	0.975814069	0.783408961	0.730500814	0.561880261	1.362100836	1.583125157	1.695890818	1.394674369	0.887503916
MAL7P1.28	MAL7P1.28::hypothetical protein	0.477690705	0.436526882	0.355315473	0.419272366	0.411669215	0.638187638	0.630233013	0.5921582	0.666032803	0.664927111	0.573672164	0.585755758	0.756141143	0.825631891	0.620663741
MAL7P1.29	MAL7P1.29::hypothetical protein	1.098109943	1.702669226	1.058091271	2.305664434	2.544588697	3.353456167	2.647940549	3.794295767	3.144954484	3.966602509	0.878242334	1.01613327	1.584590368	1.450412312	2.018017864
MAL7P1.3	MAL7P1.3::hypothetical protein, conserved	0.726337295	1.783576531	1.896219022	0.426092328	0.58276184	0	0.211194347	0.191994861	0.518386126	0.307191778	0	1.29938122	2.084274718	0.719377152	0.914599816
MAL7P1.30	MAL7P1.30::hypothetical protein	1.759387926	3.419577104	2.682187503	2.497397694	3.033950006	0.844948882	0.745177097	0.597486528	0.808799383	0.927537926	0.666077105	0.778350902	0.613154971	0.831297383	1.123489609
MAL7P1.300	MAL7P1.300::	0.909440065	0.834765549	0.538466074	0.371519697	0.416389874	0.940702295	0.915448542	0.599776631	0.530328811	0.511388496	1.077537814	1.009956771	0.677306035	0.752165993	0.966864265
MAL7P1.31	MAL7P1.31::hypothetical protein	0.551786375	0.423526994	0.314379894	0.327918805	0.428000285	0.738720574	0.724604894	0.62108991	0.484638339	0.428175619	0.981720313	0.920494277	1.120273758	1.027170181	1.243431328
MAL7P1.310	MAL7P1.310::	1.023147886	2.621163681	0.525041793	0.684594985	1.230351981	0.569823746	0.362615111	0.296012336	0.37001542	0.592024671	1.264021253	1.429135522	1.191179194	1.129947892	1.047732128
MAL7P1.32	MAL7P1.32::hypothetical protein	0.711431211	0.552716097	0.345290749	0.39304831	0.415056659	0.433543341	0.451232566	0.459306574	0.489917413	0.481875403	0.483784423	0.556679698	0.734592231	1.032504326	1.562941545
MAL7P1.320	MAL7P1.320::	0.877249893	1.030055361	0.745901592	0.575118904	0.490361512	0.955361775	0.941102644	0.670179156	0.489563497	0.518081759	1.065350307	1.076112119	0.763696584	0.734503424	0.704210102
MAL7P1.321	MAL7P1.321::				-1.696391584		0	0	0	0	0	0.395991615	1.085666074	0.236616235	1.418104261	4.739618324
MAL7P1.33	MAL7P1.33::hypothetical protein	0.545988273	3.393036575	1.600292153	1.296763245	1.791074245	0.771182484	0.793864322	0.691796052	0.839227998	0.703136971	1.001940174	0.933638404	1.127311136	1.453416296	1.350027971
MAL7P1.34	MAL7P1.34::hypothetical protein	0.93382734	1.042328654	1.226629048	1.006002176	1.266891506	1.868486503	1.96480024	1.733647271	1.907011998	1.675859029	1.176071931	1.23865807	1.182981764	1.254707353	0.862815967
MAL7P1.340	MAL7P1.340::	2.277070434	5.358532842	4.605570641	5.105310533	5.475667107	1.197532206	1.269745204	1.450277697	1.3780647	1.745147436	1.567425118	1.415327779	1.527682016	2.187118342	2.361417034
MAL7P1.35	MAL7P1.35::hypothetical protein	1.491660856	0.920134377	2.340380174	1.398219071	2.551482041	1.019162261	1.031093025	0.88931321	0.687910892	0.678103948	1.947261051	1.800869778	1.825791511	3.359716618	2.895328937
MAL7P1.350	MAL7P1.350::	0.336064362	-1.081694865	1.095448045	-0.882917314	2.779055282	1.375586699	-1.375586699	-1.375586699	6.190140145	0	2.022156042	0.87885515	1.66670896	0.798381509	0.81770141
MAL7P1.36	MAL7P1.36::hypothetical protein	0.460330538	0.500057015	0.349092226	0.303708257	0.313407777	0.443757245	0.423117373	0.474717053	0.629516092	0.639836028	0.502775331	0.547928829	0.554115566	0.565976594	0.695866002
MAL7P1.37	MAL7P1.37::sin3 associated polypeptide p18-like protein, putative	3.098298031	3.285667971	2.438737055	1.570315533	1.148003532	0.683954025	0.728135596	0.708203007	0.795184707	0.734519236	0.740966069	0.772109549	0.802678734	0.883139676	1.084763431
MAL7P1.38	MAL7P1.38::regulator of chromosome condensation protein, putative	0.76751566	0.845479011	0.647874843	0.536783671	0.534667999	0.67631025	0.655471975	0.542332025	0.549067329	0.52454522	0.524768293	0.496784849	0.521857534	0.655104722	0.847999968
MAL7P1.39	MAL7P1.39::hypothetical protein	1.094420117	1.261105057	0.735401669	0.712794418	0.587261733	1.099106367	1.330826798	1.027085152	0.710818078	0.563644291	1.712362431	1.442375104	1.512532965	0.556918118	0.552511017
MAL7P1.4	MAL7P1.4::conserved hypothetical protein, conserved in P. falciparum	0.766535146	0.666101204	0.933122996	0.740416514	0.662106898	0.731299891	0.689748761	0.407201076	0.448752206	0.249306781	0.831878806	1.327165642	1.23433232	1.489173081	1.063360088
MAL7P1.43	MAL7P1.43::RIF pseudogene	1.242173183	1.05918644	1.032137295	1.143615483	0.880264682	1.043571293	1.301658817	0.998686506	1.077234883	1.066013686	1.403151102	1.181427399	1.776515662	0.653187803	0.765834639
MAL7P1.47	MAL7P1.47::RIF pseudogene	0.826061447	1.543315764	1.97662823	1.162603312	5.790900581	2.890277778	6.962941919	1.248074495	1.182386364	na	0.940010134	2.02271904	3.110615199	1.787045696	0.142725485
MAL7P1.5	MAL7P1.5::hypothetical protein, conserved in P. falciparum	1.20588051	2.560825895	2.427427945	1.271595118	2.217832089	1.039956806	1.025903336	0.534031873	0.519978403	0.744833929	0.914330351	1.970180778	1.255983151	0.56545155	0.292010368
MAL7P1.50	MAL7P1.50::erythrocyte membrane protein 1 (PfEMP1)	0.281726651	1.014361623	4.398476035	4.821368041	0.866942121	1.45517363	1.740884485	0.950248973	1.665447361	1.442095685	0.793787671	0.767190182	0.986018509	0.608281579	1.956686552
MAL7P1.52	MAL7P1.52::RIF pseudogene	0.63802208	1.447567487	1.425256875	3.243186658	1.211544775	1.197159538	2.23745132	0.757429219	1.154813584	-0.938286037	0.089090344	0.989609184	0.629828731	1.224406736	1.264636157
MAL7P1.55	MAL7P1.55::erythrocyte membrane protein 1 (PfEMP1)	0.804936557	-11.92190904	3.517193254	1.278013319	4.431604209	-1.636965284	-0.93538909	0.470859647	1.407148116	6.057297235	0.796400965	1.180729131	1.029980761	0.566968455	1.654526926
MAL7P1.56	MAL7P1.56::erythrocyte membrane protein 1 (PfEMP1)	0.692311574	2.785039138	0.694837132	0.728761428	0.78185132	0.691892162	0.767471981	0.550447927	0.656884713	0.691892162	1.149892814	1.184672789	1.041340717	0.484132516	1.964489479
MAL7P1.57	MAL7P1.57::rifin	1.238391881	1.458795942	1.135312265	0.873755529	0.741506767	0.951787389	1.134580993	0.850935745	0.857238973	0.895058339	1.181826311	1.508623615	1.414836872	1.734375753	3.041072552
MAL7P1.58	MAL7P1.58::hypothetical protein, conserved in P. falciparum	0.711970277	1.531878855	1.279833348	0.720359942	0.522160526	0.423940986	0.105579173	0.10314273	0.175423856	0.095021256	1.166112229	0.87504696	1.448796381	1.784617547	1.53790683
MAL7P1.59	MAL7P1.59::hypothetical protein, conserved in P. falciparum	8.54310989	3.61378236	0.672643539	0.698514239	0.671334869	1.007973096	1.007973096	1.007973096	0.806378477	0.403189238	13.26183575	1.140631007	1.152355783	2.494942229	1.344242329
MAL7P1.6	MAL7P1.6::hypothetical protein	1.292234983	2.283471496	0.281916762	0.345737183	0.584675694	5.846243511	5.846243511	0	0	0	1.397424944	1.208974606	1.166074301	1.247471099	1.438026632
MAL7P1.60	MAL7P1.60::VAR fragment, pseudogene	0.866422307	1.248370616	0.288472955	0.554565399	0.40673091	1.299165342	0.649582671	0.649582671	0.649582671	0.649582671	1.138642511	1.477635583	1.071060869	0.742085387	1.363645976
MAL7P1.62	MAL7P1.62::VAR fragment, pseudogene	0.988559847	1.208529017	0.751778062	1.016644535	1.852972125	2.192341317	2.192341317	8.038584827	6.57702395	6.57702395	2.373567082	3.201543678	4.397766085	2.303023788	2.336793214
MAL7P1.63	MAL7P1.63::VAR fragment, pseudogene	0.949234502	2.338133884	0.650577116	1.083309828	0.555574126	1.558998378	1.558998378	1.558998378	0.779499189	0.779499189	0.848855942	0.930363104	0.84485391	0.594947774	1.214884571
MAL7P1.64	MAL7P1.64::hypothetical protein	0.801348289	0.699441749	0.490503592	0.517338265	0.53242702	0.906636754	0.854531194	0.948321203	0.917057866	0.864952306	0.84503457	0.708556519	0.709388974	0	0.594296182
MAL7P1.65	MAL7P1.65::hypothetical protein	0.842778489	1.170779467	0.923681074	0.871010308	0.81233926	1.299165319	1.393355009	1.137794991	1.166075912	1.256118231	0.876259143	0.68865765	0.767331364	0.80033812	0.621268326
MAL7P1.66	MAL7P1.66::hypothetical protein	0.710861007	0.765828282	1.050780667	0.76281864	1.49872566	0.578662073	0.509951225	0.722595375	0.808348188	0.890106052	0.553481649	0.621182209	0.800045357	0.937693958	3.206496814
MAL7P1.67	MAL7P1.67::hypothetical protein	0.934891625	0.74775842	0.64263587	0.600286356	0.554201909	0.729911513	0.62563844	0.500510752	0.709056899	0.653444593	0.749324457	0.544090642	0.600856581	0.589529996	0.680494748
MAL7P1.68	MAL7P1.68::hypothetical protein	0.85279574	0.878511552	0.694881984	0.704457316	0.861192071	0.563005705	0.572251331	0.710031141	0.711292154	0.773908049	0.599071871	0.582624169	0.708360652	0.829071353	0.95657919
MAL7P1.69	MAL7P1.69::calmodulin, putative	0.568901173	0.593995944	0.344453924	1.144990816	1.038202731	1.790654222	1.24861835	1.403485742	1.277655986	1.006638049	1.019543491	1.001270693	1.516735556	3.310108569	2.183185842
MAL7P1.7	MAL7P1.7::RESA-like protein	1.126402176	3.995917889	-0.142334191	-0.781850586	-1.886953227	0.391206022	0.281973183	0.336589603	0.522793508	1.192416279	1.921703786	2.251635212	1.511959697	0.658527045	0.792216032
MAL7P1.73	MAL7P1.73::calcium/calmodulin-dependent protein kinase, putative	0.776646361	-1.442598652	-0.059636237	1.37304709	3.487296107	0.701513661	0.756297741	0.829351906	1.052309755	1.228414529	0.45239481	0.405758738	0.4921462	0.607097338	0.832868305
MAL7P1.74	MAL7P1.74::hypothetical protein	0.479460253	0.731652897	0.448765479	1.382322826	2.412131303	1.037027689	1.019743894	1.045669586	1.140730458	1.356777893	0.988986359	1.408002034	1.529189618	1.830877599	1.433168351
MAL7P1.75	MAL7P1.75::mitochondrial ATP synthase F1, epsilon subunit, putative	1.076862509	1.447120868	0.674007925	3.386290123		1.171501615	1.314184504	1.449357767	1.389280761	1.314184504	1.407239928	1.404221095	2.145769845	1.989594351	2.294171351
MAL7P1.76	MAL7P1.76::hypothetical protein	0.92723048	0.843723532	0.706871438	0.560283339	0.666389238	1.384786073	1.242687793	1.006438202	0.926974692	0.924037132	1.717424407	2.021871873	2.239200782	1.813344611	1.200363296
MAL7P1.77	MAL7P1.77::hypothetical protein	1.644346935	2.207010272	2.06794237	1.731153373	1.340887171	1.129185608	1.126303279	0.798588752	0.840952837	0.91204821	1.224602992	1.014929078	0.737575239	0.736868442	1.02784141
MAL7P1.78	MAL7P1.78::hypothetical protein	1.149547099	1.22888022	1.085554985	1.999956592	5.18204061	0.961140832	0.952783086	1.203515477	1.345597165	1.571256317	1.146830124	0.668571731	0.653001669	0.631449481	0.973531275
MAL7P1.79	MAL7P1.79::hypothetical protein	1.194468531	2.533948268	0.891636978	1.385733762	1.540294597	0.931625315	0.734376405	0.743017756	0.637471615	0.70698138	0.885184516	0.896023699	0.928428176	1.093861806	1.173949667
MAL7P1.81	MAL7P1.81::eukaryotic translation initiation factor 3 37.28 kDa subunit, putative	0.748503438	0.787528219	0.494844805	0.658726035	0.451325307	1.570016042	1.52869983	1.094879608	0.970930973	1.053563397	1.078267107	1.137075822	1.681316508	1.385890324	0.26363822
MAL7P1.82	MAL7P1.82::unknown	-1.037377526	-1.746106425	-1.262601627	2.743905751	6.908167976	1.665307001	2.066044431	3.117824258	3.151875925	3.460623427	1.708517653	2.180726688	2.974964277	3.23214793	4.147755221
MAL7P1.83	MAL7P1.83::hypothetical protein	0.928053421	1.128400079	1.320226542	1.270524234	1.149128815	0.653802487	0.643029637	0.612297732	0.642014282	0.616383158	0.833653337	0.602715917	0.646600668	0.681412734	0.730643313
MAL7P1.84	MAL7P1.84::hypothetical protein	1.689240283	2.140288577	1.622403357	1.691718182	1.504223427	1.156399894	1.234271932	1.511143559	1.50864922	1.534687686	0.708564346	0.71678658	0.642407404	0.535284175	0.386461106
MAL7P1.86	MAL7P1.86::transcription initiation factor iie, alpha subunit, putative	1.128234894	1.316082092	1.439448427	0.783950656	0.930881951	1.090814635	1.151827994	0.896173755	0.920299492	0.93769842	0.734980128	0.499040059	0.660518717	0.63189082	0.359090821
MAL7P1.87	MAL7P1.87::hypothetical protein	0.973475749	1.433240048	0.589719103	0.778352271	1.044799699	0.670813799	0.665497457	0.590816744	0.553039801	0.600401618	0.743598983	0.440990335	0.397784388	0.379972685	0.32734508
MAL7P1.88	MAL7P1.88::hypothetical protein	0.798170171	0.728340307	0.50973269	0.517961442	0.571692406	0.957601225	1.095270719	0.688151647	0.651498082	0.631663739	1.046974609	1.208949907	1.607567281	1.413783215	1.523566814
MAL7P1.89	MAL7P1.89::hypothetical protein	2.040557422	0.296494947	1.698181385	1.560952507	5.738481422	-14.92701676	-19.72830502	-35.66352087	-42.29919847	-101.2782072	1.728942317	1.826794085	3.147402477	6.633360856	11.12265551
MAL7P1.91	MAL7P1.91::exported serine/threonine protein kinase	2.411489053	-1.338258107	2.468912113	3.07480529	6.189881386	0.966252011	0.835460115	0.779375513	0.774743142	0.807335644	0.849473596	0.67789771	0.677926207	0.75326237	1.297733271
MAL7P1.92	MAL7P1.92::cysteine repeat modular protein 2 homologue	1.247149985	164.2521582	1.770560458	17.45819427	23.73140026	4.096363741	4.820695061	6.113484327	4.48161275	12.7227748	3.112337142	4.274933204	8.929091583	29.18545403	15.56789824
MAL7P1.93	MAL7P1.93::mitochondrial ribosomal protein S8, putative	1.764840692	1.882699701	1.950492181	1.570791675	1.599211073	1.526383248	1.741642425	2.260221349	2.309143889	2.622248145	1.836381998	1.916242186	2.378251672	2.370649221	3.886683728
MAL7P1.94	MAL7P1.94::prefoldin subunit 3, putative	0.792277381	0.518579243	0.512782181	0.662442818	0.841829676	1.087673266	1.02293081	1.035879301	1.359591583	1.566767443	0.859530939	0.72316618	0.778867698	1.220833585	1.508174224
MAL7P1.95	MAL7P1.95::hypothetical protein	0.463076367	1.791828211	1.256049183	1.280052579	1.820902936	1.077784835	1.377551441	1.421954662	2.0372124	3.297535258	1.307128155	1.3059615	1.156630079	2.280800093	2.474058999
MAL7P1.97	MAL7P1.97::hypothetical protein				-0.505606955		0	0	0	0	0	0	0	0	0	0
MAL7P1.98	MAL7P1.98::hypothetical protein	1.553292648	1.799883075	1.64848317	1.401743141	1.3484602	1.321442485	1.348782675	1.139174556	1.00247361	0.902226249	1.418958751	1.672975871	2.246590678	1.948712269	2.063440645
MAL7P1.99	MAL7P1.99::hypothetical protein	0.535282584	9.892104371	0.192890426	2.390298851	3.897837558	1.242119837	1.324927826	1.540228598	0	1.523667	1.323911945	0.951697402	1.136250205	1.388006807	2.5271925
MAL8P1.1	MAL8P1.1::conserved hypothetical protein, conserved in P. falciparum	4.45325223	9.227636206	17.73336672	-0.345107111	12.47079035	5.507361402	7.968937812	5.831690697	11.1165955	18.43063756	0.821888128	1.324949431	0.618023372	1.021572343	1.600569901
MAL8P1.10	MAL8P1.10::hypothetical protein, conserved	0.737680725	0.53673624	0.499957691	0.566903935	0.596437127	0.965310005	1.080875287	0.9177243	0.768169229	0.713785567	0.773634483	0.699393716	0.685510419	1.001255246	1.313777888
MAL8P1.100	MAL8P1.100::hypothetical protein	1.811803635	1.673254716	2.469918792	0.990554644	1.310193278	1.120683143	1.198907348	1.01079417	1.028604005	1.02470332	1.449427105	1.279152011	1.283617431	1.530179869	2.170564235
MAL8P1.101	MAL8P1.101::hypothetical protein	0.709215528	1.687407058	1.167755328	3.038911393	2.65576583	0.527542405	0.541678824	0.669024481	0.746762993	0.796393717	0.554982831	0.413441831	0.405357131	0.615980556	0.643205647
MAL8P1.102	MAL8P1.102::hypothetical protein	0.945913155	1.403302296	1.321484436	1.504633579	1.287741562	0.548464566	0.586621471	0.695140289	0.688752108	0.645444864	0.419935571	0.623758127	0.69021275	0.911743906	0.960753801
MAL8P1.103	MAL8P1.103::hypothetical protein, conserved	0.761805491	0.765793699	0.413905862	0.334178346	0.304131812	0.693865959	0.58504135	0.503373632	0.444566543	0.362758079	0.631238717	0.460410201	0.475480107	0.42992334	0.394519206
MAL8P1.104	MAL8P1.104::hypothetical protein	1.021292347	1.12834156	0.956298178	0.979253536	1.097738872	1.097336035	1.202210077	1.06719045	0.928241567	0.913069119	1.147931186	1.303614788	0.940819764	0.893032366	0.801287172
MAL8P1.105	MAL8P1.105::hypothetical protein	1.077068425	1.060576674	0.822077521	0.695462073	0.815064403	1.078639841	1.132337946	1.070086475	0.992538318	1.064365301	1.152890705	1.183966353	1.221140866	1.253910109	1.281741701
MAL8P1.106	MAL8P1.106::hypothetical protein	1.34248867	4.84228882	0.406699585	2.973420319	5.830535812	3.115763103	3.216271591	5.360452651	4.857910215	3.015254616	1.283634185	1.071462209	0.93706155	0.832810558	0.502614648
MAL8P1.107	MAL8P1.107::hypothetical protein	1.550564467	2.36110439	2.172447408	1.769345188	1.340657594	1.348500629	1.430726277	1.438948842	1.036043166	0.879814435	1.712569723	1.853557865	2.621957169	3.142043323	2.403239142
MAL8P1.108	MAL8P1.108::protein phosphatase, putative	1.212027396	1.298150535	0.634520109	0.630601361	0.459296972	1.322521029	1.18238635	1.462655708	1.121077429	1.173627933	1.405012708	1.501644385	2.221024474	3.008271791	3.464336854
MAL8P1.109	MAL8P1.109::hypothetical protein, conserved	1.188450837	1.449666876	1.165993001	1.720189687	2.458087571	1.226526514	1.14925437	1.240516943	1.41259304	1.984432877	1.087866119	1.104641717	0.703202023	0.42519904	0.475656461
MAL8P1.11	MAL8P1.11::hypothetical protein	0.802665534	0.914869457	0.722011043	0.737086173	0.676203697	0.869492331	0.884072727	0.767710031	0.738975216	0.75780544	1.217048765	1.110515587	1.235073663	0.926994063	0.991258654
MAL8P1.110	MAL8P1.110::plastid 50S ribosomal protein L33, putative	1.251898988	0.918644748	2.494282312	1.743942354	2.345070801	0.870791888	0.561801218	1.011242192	0.926972009	1.151692496	0.961690255	1.135535731	1.449612578	1.456105273	1.353986192
MAL8P1.111	MAL8P1.111::hypothetical protein	1.508878949	1.987323572	1.699200539	1.621891802	2.433480814	1.731466577	1.734408915	1.677887481	1.70252451	1.984609683	1.823186387	1.89179704	1.977644726	2.052073472	1.744367262
MAL8P1.112	MAL8P1.112::hypothetical protein, conserved	1.833881123	na	7.023664549	4.690545317	14.4408457	1.486864541	1.658144737	1.897571265	2.221988799	2.912422576	1.804034296	2.306563316	2.373316621	2.389897259	2.899815584
MAL8P1.113	MAL8P1.113::hypothetical protein	0.608213509	4.299480154	0.957282373	2.5361831	2.708540281	0.800560505	0.659133172	0.729225668	0.93521949	0.872841285	1.07292745	1.113811897	1.135574329	2.434641732	2.070713265
MAL8P1.114	MAL8P1.114::hypothetical protein	1.012491444	0.553337905	0.66187813	0.733157155	0.694940304	0.656800226	0.635147471	0.757846415	0.866110188	0.801151924	0.806375801	0.819270943	0.912841081	0.929660923	0.938756679
MAL8P1.12	MAL8P1.12::hypothetical protein	0.672809023	-0.235928081	-5.155614207	2.318283005	-2.908118679	1.281939278	1.350214989	1.110798665	2.266354262	2.288400141	0.59231536	0.577564544	0.636961064	0.689691784	0.737777638
MAL8P1.121	MAL8P1.121::hypothetical protein	0.75594679	0.734413845	0.695643353	0.873492939	1.017721176	0.915303618	0.846483797	0.9221856	0.942831546	0.935949564	0.941783007	0.759649313	0.87998293	0.777678235	0.710842693
MAL8P1.122	MAL8P1.122::hypothetical protein	1.339369333	1.327312728	1.284176044	1.57777067	1.530256795	1.470229764	1.581190501	1.733761514	2.066643725	1.886332527	1.311792696	1.007777312	0.828896246	0.923759207	0.574873767
MAL8P1.123	MAL8P1.123::hypothetical protein	0.515089901	0.536847503	0.476438543	0.630790263	0.737771248	0.515051691	0.454366253	0.563658511	0.629637847	0.700711948	0.42595117	0.513646789	0.577730502	0.790403386	1.198588508
MAL8P1.124	MAL8P1.124::hypothetical protein	1.112409572	1.423450169	0.889334455	1.205026231	0.64127921	0.941919203	1.392276837	1.105728155	0.953490195	0.95540806	0.98196383	0.960137962	0.980926575	0.821457554	1.017669193
MAL8P1.125	MAL8P1.125::tyrosyl-tRNA synthetase, putative	0.767003134	0.68748837	0.432626953	0.417541282	0.403120858	0.668998006	0.698953141	0.629057827	0.678983051	0.71892323	0.574794031	0.436213038	0.509091012	0.532757736	0.647598899
MAL8P1.126	MAL8P1.126::serine protease, putative	0.993368076	1.161656308	0.955284802	0.607307978	1.043637991	1.362030581	0.919577638	1.158743722	1.98103346	2.098330926	1.529963701	1.907457728	1.870393003	2.128430438	1.778403347
MAL8P1.127	MAL8P1.127::hypothetical protein	0.626841387	0.816554192	0.592375684	0.526694301	0.521025357	0.686248478	0.651340299	0.62339498	0.62339498	0.641737029	0.843120862	0.749484206	0.872431875	0.822275117	0.882923235
MAL8P1.128	MAL8P1.128::proteasome subunit alpha type 6	0.862525499	0.893077615	0.68218707	0.585977759	0.575778838	0.861032165	0.817157915	0.488101036	0.482616755	0.5868181	0.936924924	0.640834597	0.433420874	0.42225501	0.614808516
MAL8P1.13	MAL8P1.13::integral membrane protein	2.453526611	1.903089779	0.863000903	0.876544501	1.764820945	0.637604271	0.674605813	1.273284278	1.723145133	2.10018529	0.772333416	0.601897675	0.507468828	0.710220107	0.500586249
MAL8P1.130	MAL8P1.130::hypothetical protein	1.275899556	1.710995004	2.387735814	4.46079176	4.763180806	1.086802699	1.10706857	1.44373018	1.975040375	1.84935146	1.376686266	1.628879724	1.889303996	2.280715318	3.666427106
MAL8P1.131	MAL8P1.131::Gas41 homologue	0.826165513	0.730760027	0.71957961	1.02282862	0.929695304	0.589474474	0.492472345	0.485010643	0.499934047	0.522319154	0.518953902	0.524767773	0.541226584	0.910651169	1.346454247
MAL8P1.132	MAL8P1.132::hypothetical protein	1.92190491	0.97961776	1.329557716	1.233967903	2.268197181	1.528239351	1.777976069	1.997911184	1.838434234	1.999847939	1.345442319	1.538433526	1.738010148	2.11596755	1.468081218
MAL8P1.133	MAL8P1.133::hypothetical protein, conserved	0.866121715	1.253877245		1.07405065	1.67455057	1.22642022	1.456950337	1.79813491	1.530719974	2.093213459	1.02017291	0.982167275	1.298578976	1.39744347	1.54717121
MAL8P1.134	MAL8P1.134::hypothetical protein	0.804897125	3.755248525	0.032296431	-16.19898357	6.445229935	1.903517927	2.266275966	2.152036523	2.480885534	2.617626732	0.974893718	1.104317146	1.199947854	1.095909368	1.411591661
MAL8P1.135	MAL8P1.135::hypothetical protein	0.688406831	1.905001321	0.730711942	1.409866767	6.313310797	0.954288281	0.834690028	1.551842399	1.650335077	2.165277774	0.68662447	0.634620095	0.844102273	1.016325167	1.149504545
MAL8P1.136	MAL8P1.136::hypothetical protein	0.890791476	1.511570104	0.874979104	0.959202729	0.613601503	0.715216794	0.789571848	0.367474976	0.320522425	0.582431329	0.55488767	0.99895419	0.916468924	1.370279166	3.413609767
MAL8P1.137	MAL8P1.137::hypothetical protein	1.127255361	2.345919258	1.274846629	1.630551977	4.498573053	2.070339303	1.932316682	2.36610206	2.50412468	3.194237781	2.721939357	1.872022311	3.379771141	3.093957282	9.709607564
MAL8P1.138	MAL8P1.138::hypothetical protein, conserved	0.729096582	3.790523203	2.41087441	2.306497523	4.400635467	0.755066229	1.02441734	0.98026142	1.642600217	1.465976538	2.089303469	1.562831525	1.290668593	2.170687029	2.510790324
MAL8P1.139	MAL8P1.139::hypothetical protein	0.903893751	0.932552769	0.730872827	0.597222663	0.655862859	0.828589454	0.783487094	0.727721765	0.814740847	0.880558818	0.732917622	0.589715932	0.543707003	0.591913825	0.678666898
MAL8P1.14	MAL8P1.14::hypothetical protein	0.823289261	-30.52646122	1.513939792	3.194459889	3.250571819	0.82534614	0.761607307	1.056851292	0.864325013	1.031745542	0.60664505	0.482655376	0.552590359	0.606501881	1.237213905
MAL8P1.140	MAL8P1.140::methionine aminopeptidase, putative	0.428385002	0.828117686	1.311920145	1.663920001	1.595098577	0.360080038	0.326533388	0.296253098	0.462469012	0.517391325	0.557487227	0.391774825	0.299177735	0.416513539	0.573303914
MAL8P1.141	MAL8P1.141::hypothetical protein	0.302605923	0.283261008	0.355225249	0.287432403	0.390775678	1.052664369	1.014168084	1.000616853	1.14255083	1.071912512	0.885427212	1.119918428	1.5222616	1.342015141	0.785876903
MAL8P1.142	MAL8P1.142::proteasome beta-subunit	1.199670786	1.175567827	0.909844222	0.711420724	0.694864547	0.992868529	0.829337242	0.852698854	0.981187723	1.039591754	0.722001366	0.609437272	0.508674093	0.63177908	0.664137577
MAL8P1.143	MAL8P1.143::hypothetical protein	0.86430114	0.982546617	0.897124208	0.766733264	0.634655709	0.835618429	0.799389029	0.742393202	0.820158154	0.885167027	0.586303157	0.585317469	0.492695511	0.467489296	0.47585828
MAL8P1.144	MAL8P1.144::hypothetical protein	0.481654039	0.478148214	0.395736888	0.465726668	0.543134928	0.985996933	0.875162488	0.80707263	0.835992012	0.729267559	0.78732605	0.592430197	0.450006088	0.240809612	0.103466492
MAL8P1.145	MAL8P1.145::hypothetical protein, conserved	1.217565898	4.305616632	2.225800105	3.140690341	4.853836626	1.304677027	1.188508934	1.536991497	1.381616351	1.764140364	2.02933018	1.578811563	2.506908649	2.236412303	2.174927676
MAL8P1.146	MAL8P1.146::hypothetical protein	0.675502351	-6.143123128	1.424951714	2.583514227	28.54116697	1.002063527	0.952200098	1.144474474	1.333959426	1.700955051	0.665147762	0.686559197	0.589806559	0.613241293	0.617836758
MAL8P1.148	MAL8P1.148::hypothetical protein	2.242211717	5.619243926	4.793805216	4.422116152	3.045699045	2.204466025	2.821716512	2.486637676	3.809317291	3.280245445	0.847903748	1.791479484	2.072561399	2.234785756	3.254091174
MAL8P1.149	MAL8P1.149::hypothetical protein	na	-23.38133821	na	na	27.29342999	na	na	na	na	na	0.739762909	0.829045345	1.018627553	1.875889664	0.692773573
MAL8P1.15	MAL8P1.15::hypothetical protein	0.258012177	0.554008077	0.478854732	1.026060802	1.406305675	0.393211621	0.600228363	0.82890273	1.145130068	1.22628113	0.321363278	0.61430092	0.637083267	1.220329033	1.226793899
MAL8P1.150	MAL8P1.150::hypothetical protein	1.837814419	4.258473986	4.425518512	4.005813364	4.319573801	1.807108676	1.685023944	1.852721445	2.096059615	2.522821661	1.173040956	0.860650219	0.733295147	0.536070213	0.459228264
MAL8P1.151	MAL8P1.151::hypothetical protein, conserved	1.004426534	1.377193732	1.341469051	1.150519594	1.311143342	0.989521899	1.037845382	0.959567423	1.22394758	1.273250747	0.836059833	0.875793686	0.828114725	0.833253209	0.855562344
MAL8P1.152	MAL8P1.152::hypothetical protein	0.707374816	0.833197436	0.63321711	0.703803866	0.602725288	0.803090097	0.887899102	0.89358611	0.795590106	0.71840512	1.084202537	1.156403791	1.388317164	1.069359797	1.035658728
MAL8P1.153	MAL8P1.153::hypothetical protein	1.074798772	3.06095333	1.607183828	3.652805873	6.262240255	1.382588644	1.333896044	1.320780037	1.443871014	1.505318628	1.284820774	1.136589344	0.917788574	0.757882305	0.753303311
MAL8P1.154	MAL8P1.154::hypothetical protein	2.244723267	5.786045244	8.828939802	3.810224657	4.868748315	2.701373706	3.412765652	2.538851689	2.479276322	3.106759718	5.385143416	6.146459178	7.351177443	7.950388905	7.368167657
MAL8P1.155	MAL8P1.155::hypothetical protein	1.387083135	1.543025182	1.169069305	0.808294683	0.459767905	1.379450804	1.523964697	0.748844722	0.643743708	0.670018962	1.543130617	1.893562597	1.738850122	1.337804188	1.581829427
MAL8P1.156	MAL8P1.156::hypothetical protein	1.093662591	1.0762651	0.914589273	0.70319899	0.668312597	1.231187733	1.316521503	1.06023216	1.027130134	0.88870052	1.528613035	1.680456981	1.345274665	1.354447561	1.53994566
MAL8P1.157	MAL8P1.157::hypothetical protein	1.396787344	1.946069122	1.866546442	1.212012668	1.101769727	1.14278123	1.146475469	0.86827862	0.874133476	0.855431948	1.296236994	1.523709793	1.408844821	1.552230501	2.038278688
MAL8P1.158	MAL8P1.158::hypothetical protein	1.677373886		1.67026841	1.384282201	0.308181321	1.078818409	0.999493526	0.682193994	0	0.856708737	1.605858276	1.665733551	2.149838675	2.39347458	2.653899517
MAL8P1.16	MAL8P1.16::hypothetical protein	1.117078262	1.247094831	1.84151893		1.114836133	0.740984717	1.098918012	2.530651194	3.001616056	1.306142552	0.595775263	0.593101315	0.77897846	2.526668632	2.843332675
MAL8P1.160	MAL8P1.160::hypothetical protein	1.256339674	-1.581132363	1.366211995	1.299574873	2.432936107	0	0	0	0	0	0.904216086	1.172438884	1.275131696	1.02356611	1.285927665
MAL8P1.161	MAL8P1.161::hypothetical protein					1.132611124	0.198177754	0.099088877	1.684510912	0.594533263	0.891799895	0.08783814	0.549472533	0.377113418	0	3.764246044
MAL8P1.162	MAL8P1.162::hypothetical protein	2.613855141	2.285185857	3.217385296	0.425948633	-13.44852191	0.65736005	0.955606739	0.712140054	0.48693337	0.65736005	0.489479668	1.290478957	0.496610837	0.688022864	1.205224726
MAL8P1.163	MAL8P1.163::hypothetical protein						0	0	0	0	0	2.72268772	-0.714638302	2.476188545	0	2.379726481
MAL8P1.164	MAL8P1.164::	0.403810237	1.911589096	1.685489453	1.425238703	0.811014846	1.783018682	0.835159222	1.302975191	0.720065237	2.743105665	1.019043056	0.663346414	0.432769869	0.288386833	0.425961734
MAL8P1.17	MAL8P1.17::disulfide isomerase precursor, putative	1.199778248	1.232096305	0.898118868	0.810952948	0.810687989	1.256414136	1.222604531	1.110845012	1.191495004	1.258762023	1.291507483	1.101292673	0.833851929	0.77801139	1.307346973
MAL8P1.18	MAL8P1.18::hypothetical protein	0.80124331	2.249735488	1.641398237	3.230302446	2.17855007	0.519800808	0.459313777	0.527323569	0.530397105	0.523511618	0.550111291	0.357476437	0.383666955	0.537287872	0.886950307
MAL8P1.19	MAL8P1.19::hypothetical protein, conserved	0.668095223	0.658373408	0.563627206	0.465905001	0.429307319	0.664749948	0.723122579	0.648843357	0.642080785	0.535370305	0.838714945	0.860215583	0.915792195	1.120103959	1.012176901
MAL8P1.2	MAL8P1.2::hypothetical protein with DNAJ domain	2.526384792	1.880255718	1.447288047	0.636016061	0.296600341	1.622130541	1.873067718	1.285876771	0.749811677	0.81106527	0.929705848	1.054173984	1.92457226	1.94626044	3.04505627
MAL8P1.20	MAL8P1.20::hypothetical protein	0.511687711	0.961928874	1.3883847	0.887077513	0.615285187	1.51659327	1.522971099	2.014252099	2.261678787	2.030927773	1.077627486	1.182117065	1.097095484	1.063549114	0.663595563
MAL8P1.200	MAL8P1.200::	0.884047128	1.640348692	0.745961557	0.828937428	0.599946227	0.562238927	0.79129923	0.531003431	0.937064878	0.73924007	1.131200332	1.508891203	1.812014929	0.869929355	0.448958173
MAL8P1.201	MAL8P1.201::	1.04017749	1.629714815	1.209293329	1.249222071	1.702971793	1.348670781	1.239847216	1.140895895	1.203697093	1.471919559	0.723832703	1.032456066	1.003711224	0.769627231	0.663852471
MAL8P1.202	MAL8P1.202::	0.647062146	0.729460734	0.642985166	0.614972516	0.524000194	0.662672445	0.662672445	0.603768228	0.500685847	0.397603467	0.874218399	0.81532179	0.707756453	0.514642183	0.295587439
MAL8P1.203	MAL8P1.203::	0.834333463	1.736744255	1.850499836	2.797302312	2.64367627	0.82339859	0.777059009	0.742071777	0.798480313	0.769404504	0.777589184	0.607244823	0.518596198	0.461895726	0.514969946
MAL8P1.204	MAL8P1.204::	1.787439291	1.593688994	1.56235517	1.328215859	1.719780826	1.946718632	2.003204173	2.212093975	2.08830888	2.315939918	1.649446825	1.840674784	2.227285002	1.666575216	1.260933165
MAL8P1.205	MAL8P1.205::	0.876272855	2.322024718	5.143048245	12.30520258	15.5737345	2.819114051	3.5699287	6.164319751	7.829418993	9.080776741	2.505644905	3.585376817	5.580761413	8.55301136	12.40868551
MAL8P1.206	MAL8P1.206::	1.791951409	2.171950624	1.274936981	0.408796154	0.208716079	1.222240999	1.11967532	0.649582629	0.247867056	0.136754238	1.431082142	1.677992982	1.539218224	0.855131093	0.663704609
MAL8P1.207	MAL8P1.207::	1.654956005	2.28827057	0.745434836	0.220051413	1.845634761	1.368093486	1.551346183	0.722918326	0.444821199	0.654904479	0.568323271	0.702910812	0.758368308	0.772007129	2.034670232
MAL8P1.208	MAL8P1.208::						0	0.031773064	0.07943266	0.031773064	0.031773064	1.359828955	0.547272407	0.673731862	0.368483782	1.285045072
MAL8P1.209	MAL8P1.209::	0.984287429	2.032021443	0.887836012	0.715893568	0.842763261	0.979036012	0.923091097	0.811201267	0.839173724	0.979036012	0.988385203	0.813971399	0.704873673	0.301857872	0.298179054
MAL8P1.21	MAL8P1.21::hypothetical protein	0.784571316	1.00511378	1.191257235	0.981175692	0.888180296	0.485921574	0.478329049	0.447958951	0.501106623	0.523884197	0.582185785	0.656293709	0.638944902	0.560625397	0.790155781
MAL8P1.210	MAL8P1.210::		2.57044845	2.508742366		7.470881094	0	0	0	0	0	0	2.030615713	0	0.758255205	0.501031899
MAL8P1.211	MAL8P1.211::	1.292340769	0.850311433	1.131767603	1.204017851	1.79769831	-24.03455883	-32.47913356	-5.84624404	-3.247913356	-1.299165342	1.012667769	1.646646175	1.777564405	0.517798581	0.516059931
MAL8P1.213	MAL8P1.213::	1.124842703	1.314794518	3.736109134	1.258504952	1.152244188	3.125714392	2.662645593	0.810370398	0.231534399	2.083809595	0.539515592	0.796651599	0.864362742	0	0.557437279
MAL8P1.215	MAL8P1.215::	0.542708214	0.317044941			1.973172855	0	0.743166579	0.792711017	0	0	0.490999063	0.442999215	0	0.75779035	0.576424162
MAL8P1.216	MAL8P1.216::	0.99880038	2.812939162	0.355835917	0.808044576	2.732084615	0.638933732	0.485589637	0.498368311	0.293909517	0.293909517	0.78414404	1.260711537	0.971627701	1.310515647	1.05073993
MAL8P1.217	MAL8P1.217::						0	0	0	0	0	1.895585548	0	0	1.956332022	2.651721083
MAL8P1.218	MAL8P1.218::	1.543754998	1.796423285	1.095631084	1.290512465	1.754497143	1.487023679	2.261090799	1.120360306	0.93702862	0	0.837535673	1.191036171	1.061244115	1.031488317	1.270814196
MAL8P1.219	MAL8P1.219::		0.811094077	0.83177772	4.030709507	1.405496692	0	0	0	0	0	0.490808119	0.626875658	0.422742107	0.855517908	0.585963982
MAL8P1.22	MAL8P1.22::dehydrodolichyl diphosphate synthetase, putative	0.810660079	1.729389043	1.622740353	2.327252047	2.78153402	0.876698336	0	1.10540225	1.086343591	1.086343591	0.770417977	0.674091628	0	0	0.614376409
MAL8P1.220	MAL8P1.220::	0.726005395	0.453341905	5.600523444	0.222181872	4.989799073	1.283393698	0.65635212	0.737031645	0.953461273	0.68656917	0.672514632	0.937067633	0.986918293	1.333890604	1.817404478
MAL8P1.23	MAL8P1.23::ubiquitin-protein ligase 1, putative	1.262137603	1.36743381	1.039362344	0.754084585	0.85302116	1.209985218	1.239706729	0.993414055	1.027051605	0.968153256	1.618779035	1.484974738	1.568863624	1.707983552	2.231460724
MAL8P1.24	MAL8P1.24::hypothetical protein	1.089083677	2.569938698	2.828193747	2.517967972	0.892541413	0.821474394	0.762312062	0.826257277	0.738239977	0.571642229	0.797849707	0.691443329	0.869928513	0.912589819	1.144601823
MAL8P1.25	MAL8P1.25::hypothetical protein	2.11349508	12.2138364	na	23.06635838	11.02468847	0.819938809	1.048402168	2.075997777	2.435472297	4.274937423	0.96970079	1.574316738	3.852241077	8.648457661	1.379981228
MAL8P1.26	MAL8P1.26::hypothetical protein	2.145432675	3.560342885	6.388314654	6.784126538	7.097881243	0.948454634	1.021412682	1.232607034	1.113570218	0.959974325	1.067249943	1.279437737	1.297997046	1.520526061	1.967703597
MAL8P1.27	MAL8P1.27::hypothetical protein	0.753803763	1.049162623	1.262987115	2.725635395	3.060767901	0.813053756	0.838864986	0.974373945	0.864676216	0.890487447	0.893047212	0.827326887	0.859223995	0.653102626	0.965532141
MAL8P1.28	MAL8P1.28::hypothetical protein		-2.234327791				0.257827729	0	0.244936343	0.528546844	0.747700414	0	0	0	0	5.017115105
MAL8P1.29	MAL8P1.29::hypothetical protein	1.482362914	1.731967362	3.446814195	3.260101027	3.141042597	1.195106951	1.093440869	1.159736611	1.187077258	1.124712311	0.77752345	0.879886455	0.765162242	0.663609397	0.61165651
MAL8P1.3	MAL8P1.3::integral membrane protein, conserved in P. falciparum	0.867628534	0.765888673	0.4837505	0.312737926	0.17868958	0.778097203	0.862215819	0.578315489	0.315444812	0.25235585	1.177655993	1.108946731	0.932859506	0.954171737	1.111202332
MAL8P1.30	MAL8P1.30::hypothetical protein	0.41176685	-0.222634849	0.740031489	2.571067336	4.07375159	0.953815239	0.814238735	0.654000326	0.648607884	0.591232911	0.804148864	0.78659423	0.621847155	0.618898471	0.764801342
MAL8P1.300	MAL8P1.300::	1.059549766	1.66497548	1.481114885	3.496856439	2.097192825	1.20074371	1.240112357	1.909379343	1.88969502	2.440856067	1.798224119	2.138644122	2.568918418	2.120213526	1.722738705
MAL8P1.31	MAL8P1.31::hypothetical protein	0.941467855	1.029059591	0.835420924	0.600042378	0.857535729	0.872042445	0.791956915	0.694074599	0.596192284	0.587293892	0.827404909	0.907249424	1.227446709	0.839861005	1.083705099
MAL8P1.310	MAL8P1.310::	0.932603693	1.249786158	0.726294027	1.040029073	0.923516791	0.676424909	0.730109426	0.569055876	0.740846329	0.783793943	0.84896329	0.938748738	0	0.780259376	0.504236745
MAL8P1.32	MAL8P1.32::nucleoside transporter, putative	1.258889814	1.620373303	1.222146306	1.169988787	0.949074214	0.893021321	0.86756611	0.818868466	0.802759768	0.681387207	0.939120678	0.884448518	1.024848173	1.306942022	1.45270871
MAL8P1.320	MAL8P1.320::		0.956198761	3.195056766	0.826131503		0.678918628	0	0.452612419	0.603483225	0	0	0	0	0	6.111613227
MAL8P1.33	MAL8P1.33::GTP-binding protein, putative	1.673336462	-2.062147285	-1.724309842	0.729150844	1.89273453	0.542682941	0.404910718	0.624555896	0.764463846	1.221413244	0.5861331	0.404915617	0.643819085	0.952556408	1.181455691
MAL8P1.330	MAL8P1.330::	0.313294122	1.012441935	0.621740732	0.873142723	2.301664159	2.945100225	4.747325736	0.747264236	0	2.02200911	0.437257773	0.598535953	0.462771491	0.504631216	0.112427539
MAL8P1.335	MAL8P1.335::	2.239578118	11.01220899	4.476414977	1.157518259	1.163729348	-2.338497568	na	2.338497568	na	na	2.272342217	0.343119032	0.809941498	0.268517374	0.256086083
MAL8P1.34	MAL8P1.34::hypothetical protein	0.392285658	2.136476691	0.134072147	0.888285503	1.576809888	0.741890473	0.631775487	0.525787103	0.700152546	0.709787854	0.639348462	0.633950536	0.768283731	1.166675332	3.418095714
MAL8P1.35	MAL8P1.35::exonuclease, putative	0.339012281	0.270238874	-0.233745217	0.94131387	2.372500329	1.365342898	1.107843476	1.299991887	1.12781869	1.194772648	0.963834751	1.699003798	2.405576248	2.791643256	3.982359331
MAL8P1.36	MAL8P1.36::hypothetical protein	0.749804922	0.793146793	0.589949312	0.598554011	0.596670676	0.718571731	0.662760334	0.558113966	0.530208268	0.404632625	0.884740664	1.024700668	1.136729413	0.990621953	1.24713813
MAL8P1.37	MAL8P1.37::lipoate-protein ligase, putative	0.893316864	1.855895669	0.835093582	0.952074588	1.340496052	0.901651678	0.927883698	1.161906804	0.835881418	0.728423604	1.201959556	1.39226213	1.224188187	1.773936488	0.738026831
MAL8P1.38	MAL8P1.38::hypothetical protein	1.040552192	na	1.224601181	na	0.927458476	2.170634994	1.736507995	0.984021197	2.199576794	2.865238193	1.0206981	0.915291601	0.658604725	1.383599431	1.439928115
MAL8P1.4	MAL8P1.4::hypothetical protein	1.264068597	1.487073095	1.06230414	1.046169193	1.529963639	2.52242952	2.877075633	3.732451725	3.38033364	3.493553146	3.959398245	6.285942544	7.938194147	5.497819242	1.519433937
MAL8P1.41	MAL8P1.41::hypothetical protein	0.911409875	0.448835885	0.359456703	0.323760186	0.299798633	0.558935883	0.637977322	0.496831896	0.446019543	0.316165752	1.081040569	1.192731984	1.57691585	1.169448082	1.312581729
MAL8P1.42	MAL8P1.42::hypothetical protein	0.412020322	0.425957579	0.417311859	0.534513262	0.679055023	0.768969452	0.840279109	0.843392974	0.74869622	0.660403862	0.702274776	0.828421072	0.752705504	0.733922318	0.974336254
MAL8P1.43	MAL8P1.43::u5 snrnp-specific 40 kDa protein, putative	0.526823604	0.513036213	0.456421484	0.506123987	0.58338694	0.938199626	0.8191743	1.050223462	0.994211544	0.994211544	1.394835122	1.671801556	1.446468329	1.577583658	2.199420746
MAL8P1.44	MAL8P1.44::hypothetical protein	1.187221685	1.989174755	0.856225358	1.073440573	0.976111765	1.172829923	1.172829923	1.083300921	1.163877023	1.342935026	1.118108324	1.231788297	1.180576797	0.760886976	1.57676591
MAL8P1.45	MAL8P1.45::hypothetical protein	0.187956724	0.059570259	1.364516331	1.891380622	6.817605985	2.875489015	3.431998987	5.221033063	5.124795649	5.044844966	5.710593336	4.41979807	6.864584125	11.14523995	12.66092121
MAL8P1.46	MAL8P1.46::outer arm dynein light chain 2	0.544956931	0.869812513	4.079433742	9.486925585	8.924645694	0	0	0	0	0	0.403505155	0.599466654	5.124860363	2.659023977	4.972159616
MAL8P1.47	MAL8P1.47::hypothetical protein	0.8692423	1.062964135	1.163872167	1.413089799	1.736753996	1.145127053	1.381686885	1.623854813	1.483147084	1.373626105	1.41466742	2.260451794	2.551048997	1.894580676	2.212862653
MAL8P1.48	MAL8P1.48::small nuclear ribonucleoprotein polypeptide g, 65009- 64161, putative	0.565776787	0.669489763	0.633626586	1.778693559	0.171617851	0.778406646	0.958669238	0.409687709	0.778406646	0.655500334	1.538028586	1.211414476	1.059845629	1.309411425	1.57605145
MAL8P1.49	MAL8P1.49::hypothetical protein	0.581961949	0.665115904	0.726639517	1.431307955	0.890369798	1.730687111	2.180752171	2.460646914	2.095395724	2.076377526	1.728606925	3.140794987	3.097628323	2.667913304	3.841641356
MAL8P1.50	MAL8P1.50::hypothetical protein		0.902767819	0.81442619	0.706913465	1.120916697	0.614009126	0.456121065	0.41226327	0.596466008	0.74558251	0.703170225	0.531652893	0.601316185	0.822308366	1.338279161
MAL8P1.51	MAL8P1.51::protein transport protein sec61 beta 1 subunit	0.773326755	0.912005604	0.593420014	0.66803655	0.500399816	0.844617003	0.764177289	0.453909818	0.333250246	0.33899594	1.101459363	0.702697798	0.504994403	0.431966088	0.698371845
MAL8P1.52	MAL8P1.52::hypothetical protein	1.087230373	1.087728358	0.876751389	0.943906179	0.9504162	0.955015564	0.946411821	0.937808077	0.834563151	0.748525713	0.827624931	0.735897526	0.368804949	0.242931765	0.142910683
MAL8P1.53	MAL8P1.53::hypothetical protein	2.431287051	3.784493532	3.053996919	3.179094502	2.12050117	0.937095882	0.90397145	0.891622583	0.78856006	0.672624548	0.850677397	0.763012887	0.498102829	0.446138038	0.472070437
MAL8P1.54	MAL8P1.54::hypothetical protein	1.50263321	1.70535099	1.221349984	1.21524697	1.632171704	1.263284037	1.487552188	1.340800701	1.220951213	1.242528357	1.159527081	1.050034152	1.008150042	0.923486786	1.036717725
MAL8P1.55	MAL8P1.55::hypothetical protein	1.05722687	2.194366124	1.411885049	1.722173911	1.359490581	0.979449319	0.952260266	0.952028134	0.941738144	0.844605005	1.291151919	0.894167379	0.668015645	0.709359946	0.790456976
MAL8P1.56	MAL8P1.56::hypothetical protein	1.156682003	2.117806251	1.818075577	-0.190758876	3.92042641	1.535869377	1.653487906	2.278591903	2.960604682	3.546943564	1.823183591	1.193214226	1.028760033	1.269723165	1.24058717
MAL8P1.57	MAL8P1.57::C-13 antigen	0.656295929	0.705317549	0.668113099	0.600378198	0.716658958	0.858043671	0.842084436	0.808288405	0.886911117	0.895125431	0.940876302	0.891550378	0.816399675	0.788013213	0.671945828
MAL8P1.58	MAL8P1.58::phosphatidylglycerophosphate synthase	0.766651384	0.870973025	0.773561414	0.686884082	0.633074772	1.080173424	1.077823989	0.978190437	0.975841001	0.806466155	0.856607498	0.979655716	0.943163002	0.729089558	0.464274921
MAL8P1.59	MAL8P1.59::hypothetical protein	0.598238446	1.25749092	0.862993249	1.546175503	2.411695605	0.89358142	0.849274048	1.153722756	1.080953477	0.931572969	0.899492059	0.806225728	1.144949711	1.184923018	2.521510775
MAL8P1.6	MAL8P1.6::hypothetical protein	2.869693164	73.96596564	33.39477082	283.9115026		0	0	0	0	0	3.953971267	8.158135883	9.710761015	12.04282413	13.05024785
MAL8P1.60	MAL8P1.60::hypothetical protein	0.677625312	-0.660551351	0.59327817	1.008885196	5.217021295	0.985216759	1.232387358	1.858749911	2.157129399	2.677847945	1.080848618	1.210714871	1.687660908	2.972369222	2.456793322
MAL8P1.61	MAL8P1.61::hypothetical protein	2.025937381	7.026228838	13.19728419	10.05215281	6.90581645	0.862819597	0.825901695	0.663255283	0.823420559	0.711751822	0.576756362	0.570089976	0.837292348	0.798090507	0.49048343
MAL8P1.62	MAL8P1.62::hypothetical protein	0.768265273	0.91714882	0.793969666	0.67627711	0.562337048	0.604142832	0.576259317	0.659909863	0.678498873	0.752854914	0.496991885	0.443604103	0.360823018	0.354098508	0.362728891
MAL8P1.63	MAL8P1.63::hypothetical protein, conserved	1.024674685	0.771223585	0.782091702	0.940982583	0.756806704	1.091895051	1.641747784	2.122135459	2.636728552	2.137610446	3.089354518	5.056022736	6.340473826	7.773851471	5.714447224
MAL8P1.64	MAL8P1.64::hypothetical protein	0.843039244	0.904862231	0.590242232	0.516443467	0.588977072	0.702815147	0.790453005	0.720158319	0.709403254	0.630774649	0.601126468	0.561420079	0.592272581	0.775168324	0.770801581
MAL8P1.65	MAL8P1.65::hypothetical protein	0.820989055	0.868798687	0.670122766	0.689443984	0.878177391	0.998678576	0.963371205	0.964575488	0.860514538	0.838618493	0.822015182	0.708359428	0.754119848	0.727724583	0.737650988
MAL8P1.66	MAL8P1.66::hypothetical protein	0.99728864	2.922906722	1.942803993	4.713304196	5.505584818	2.673232635	3.37059767	3.835507693	2.719723637	3.18463366	2.43449176	2.525001809	2.893056134	2.084079059	1.278407617
MAL8P1.67	MAL8P1.67::hypothetical protein, conserved	0.972475614	1.065517442	0.62982494	0.619368518	0.719428688	1.006570691	1.026905452	0.99640331	0.732051411	0.813390457	1.32573034	1.293466428	1.514471087	1.22598771	0.888650602
MAL8P1.68	MAL8P1.68::hypothetical protein	1.295681901	2.978193259	0.622976901	0.045719614	2.640249909	3.188860265	4.960449302	2.834542458	4.606131495	26.21951774	0.520164153	0.519733362	0.961901042	1.147311897	0.45260154
MAL8P1.69	MAL8P1.69::14-3-3 protein	0.940370191	0.981056248	0.544844296	0.647376892	0.666688981	1.033264692	1.076094316	0.8726536	0.626383259	0.760225835	1.274545321	1.38461791	0.997691466	0.674576059	0.725599744
MAL8P1.7	MAL8P1.7::hypothetical protein	0.68906895	4.928921195	-22.48872706	23.87669322	56.67601283	11.24412026	5.806451041	7.01831543	16.18731947	-255.1645535	4.697589826	4.637921544	5.951020371	2.863890852	5.853752097
MAL8P1.70	MAL8P1.70::hypothetical protein	0.824134658	1.190638472	0.852728573	1.062970022	1.831673009	1.31377733	1.140395362	0.883920903	0.695163553	0.807371128	0.616213348	0.506339608	0.248831837	0.094507998	0.044818388
MAL8P1.71	MAL8P1.71::hypothetical protein	0.998629412	1.230445366	1.019466769	0.940179826	1.048925336	0.66358982	0.571297061	0.48181599	0.459421076	0.480246494	0.619003919	0.601063375	0.522868293	0.377178603	0.352706884
MAL8P1.72	MAL8P1.72::high mobility group protein, putative	1.044719458	1.035825783	1.227971735	2.090609644	1.875534235	1.012105962	1.245156677	0.785713839	0.945520043	0.885592717	1.022157299	1.016793393	0.924889762	0.515699694	0.53917812
MAL8P1.73	MAL8P1.73::hypothetical protein	1.183990757	1.604969005	0.970289288	1.028302804	1.155568665	0.977478813	0.860684729	0.843540319	0.780052977	0.864431751	1.095923434	0.946357789	0.480352718	0.250708157	0.191692677
MAL8P1.74	MAL8P1.74::hypothetical protein	5.602407335	7.963316204	5.205614164	3.238064448	1.838287956	1.049497003	1.052143623	0.9911502	0.715344368	0.771662392	0.671479344	0.865722529	0.947164683	1.068803518	1.18710165
MAL8P1.75	MAL8P1.75::hypothetical protein	0.453084001	0.806734192	0.734613017	0.8136111	0.521090234	0.637908335	0.697977816	0.628882078	1.235894319	0.871537736	0.577779783	0.738781453	1.307977788	1.555674232	1.980068497
MAL8P1.77	MAL8P1.77::hypothetical protein	1.549552783	1.984702824	2.220659842	2.274907671	2.021826693	1.201417858	1.424632105	1.142331734	0.873161613	0.774684739	1.527560419	1.308844301	1.583322693	1.785989021	1.725279484
MAL8P1.78	MAL8P1.78::small heat shock protein			2.357849301		40.82835209	0	0	0	0	0	0.785404881	1.259290833	1.196036254	8.739114981	20.09282762
MAL8P1.79	MAL8P1.79::hypothetical protein	1.22044427	0.466294541	-14.65967124	-5.499880521	108.4798194	0.656366819	0.488459028	0.961653712	1.190618882	1.511170119	0.35925263	0.288886071	0	0.40508708	0.41864626
MAL8P1.8	MAL8P1.8::hypothetical protein	1.970748831	8.492738401	5.603878477	4.209324538	9.356423306	2.1564149	2.259549332	2.526525106	2.691139847	2.743303031	1.344295456	1.321105393	1.16322293	1.323847093	1.890462318
MAL8P1.80	MAL8P1.80::hypothetical protein	0.895995757	2.932760162	2.043578932	0.914928565	4.713603455	9.74373926	8.834323596	29.62096735	32.86888044	267.1083723	0.26629848	1.175332293	3.403371921	21.52221173	10.20706161
MAL8P1.81	MAL8P1.81::hypothetical protein, conserved	1.469565819	1.837464694	1.448796875	1.750079176	1.646973625	3.066211634	3.699895372	5.089911312	4.537993218	4.824172971	1.682469157	1.833434287	1.543316453	1.542107275	1.473806963
MAL8P1.82	MAL8P1.82::hypothetical protein	1.525255394	1.847173782	1.547329282	1.386230368	1.002744587	0.957490021	1.010237985	0.971712441	1.118525294	1.097196544	0.882126294	0.697572922	0.624633985	0.517159468	0.614892954
MAL8P1.83	MAL8P1.83::eukaryotic translation initiation factor 3 p42 subunit, putative	0.852702069	0.812902816	0.541528644	0.515981569	0.48712136	1.074294923	1.108949598	0.797057524	0.741610044	0.727748174	1.134602603	1.018231463	0.950823787	1.072257988	1.095639405
MAL8P1.84	MAL8P1.84::hypothetical protein	0.871463174	3.192016815	4.090029417	8.521628445	10.3702312	1.921920563	1.986231944	2.389062246	2.095416146	2.517854396	1.384441128	1.168134178	1.357758247	1.277811881	1.719245999
MAL8P1.85	MAL8P1.85::hypothetical protein	2.28990563	9.064765162	8.929904198	8.880014955	9.906978954	0.829444221	0.759877931	1.054196848	1.300354488	1.359218271	0.875975999	0.825712564	0.97852402	1.588147632	2.052693184
MAL8P1.86	MAL8P1.86::hypothetical protein	1.915477022	2.560813166	2.262586099	1.436600774	1.108876309	0.940209407	0.951142074	0.874613401	0.754354059	0.513835373	0.855602293	0.775631716	0.810607551	0.759920277	0.503019409
MAL8P1.87	MAL8P1.87::hypothetical protein	0.707277591	0.694867476	0.735615744	1.318951243	1.394363324	1.670355323	2.378990915	0.809869248	0.936411318	2.049981533	1.006047756	1.502064066	1.645857406	0.775168115	0.813706329
MAL8P1.88	MAL8P1.88::hypothetical protein	1.082115341	1.257039844	1.382027395	0.956637915	0.831553079	2.610126309	2.291543273	2.04932214	1.966980678	1.425879645	1.647277466	1.52692244	1.42050061	0.789028184	0.33860201
MAL8P1.9	MAL8P1.9::u6 snRNA-associated, putative	0.900521956	0.836545852	0.617451309	0.658250816	0.66283891	0.942309298	1.138623735	0.848078368	0.800962903	0.863783523	0.944460596	0.717174984	0.716251292	0.766687828	1.1615905
MAL8P1.90	MAL8P1.90::hypothetical protein						0	1.230788129	1.398622874	0	7.720398262	0.723873828	0.50622701	0	0.440682012	0.784937508
MAL8P1.91	MAL8P1.91::hypothetical protein	1.800415532	2.411547323	3.433317936	4.046777006	4.80498768	1.366734631	1.450143155	1.718594518	1.630183196	1.87445535	0.763598961	0.795999556	0.904831367	0.769389873	0.784490463
MAL8P1.92	MAL8P1.92::ATPase, putative	0.620587149	0.478537886	0.429752425	0.63790658	0.704075546	0.939294348	0.965066587	1.005363118	0.974363996	0.816068765	1.162236891	1.269443425	1.412933022	1.397389353	0.923740712
MAL8P1.93	MAL8P1.93::hypothetical protein	0.726728851	1.187070357	1.375127296	1.696989952	1.36652662	1.34098947	1.301779252	0.729310063	0.501890796	0.643047582	2.542466936	3.502079738	4.203021939	2.585026549	3.17502426
MAL8P1.94	MAL8P1.94::hypothetical protein	0.787081125	0.988053193	0.650020418	0.588197627	0.467254995	0.778395098	0.811518294	0.422320745	0.385057149	0.347793554	1.510941115	1.556410918	1.559430112	1.112317146	0.84703904
MAL8P1.95	MAL8P1.95::hypothetical protein	0.813221889	1.245724123	0.80390325	1.366367143	0.397803158	1.000559379	0.58710509	0.570566919	0.305956174	0.248072573	1.226897094	1.048644523	1.118587126	1.364754669	0.813620288
MAL8P1.96	MAL8P1.96::hypothetical protein	0.853457585	1.269609205	1.441078582	1.142576551	1.209329127	0.736215147	0.672448481	0.85215454	0.811575753	0.933312116	0.851863734	0.725444007	0.834635853	0.81093677	0.858361903
MAL8P1.97	MAL8P1.97::hypothetical protein	1.02479556	1.69403847	1.197634528	0.901724859	2.378522138	2.010181312	2.292635489	1.56243283	1.998070239	1.154813617	1.058375768	0.457114785	1.241348576	1.612215261	1.461526721
MAL8P1.98	MAL8P1.98::hypothetical protein	0.908161779	1.301586552	0.569863787	1.519680493	2.068060595	0.98072243	0.798943438	0.976750482	1.252992069	1.19967821	1.173266294	1.002600878	1.093463963	0.896608989	2.051904553
MAL8P1.99	MAL8P1.99::hypothetical protein	0.66962429	1.027530361	0.765764577	1.066579119	1.257917585	0.564270337	0.540087323	0.624727873	0.540087323	0.475599284	0.582467229	0.556255908	0.723849785	0.85897087	1.030855081
MALP1.29	MALP1.29::	1.655185178	1.319565353	1.275516771	1.520028699	1.718890267	1.852405365	1.839267738	1.563377578	1.497689444	2.299084673	1.05769927	1.034314171	0.865676854	1.046112539	1.400559493
ORF101	ORF101::						#N/A	#N/A	#N/A	#N/A	#N/A	0.763348732	0.705961376	0.386484404	0.663952626	0.434130431
ORF105	ORF105::	3.238529729	2.343789865	1.311629638	1.625768495	0.561268119	3.44510784	5.063264553	0.57418464	0	3.758299462	1.497021633	3.935036812	0	3.114469128	2.563438709
ORF129	ORF129::	0.830940847	0.095378425	0.945785264			0.12438817	0.37316451	0.99510536	0.37316451	0	3.328168983	1.230930201	0.803577349	0.790308671	0.815582937
ORF470	ORF470::	1.27411691	0.898649673	0.780226876	1.197569814	1.055041723	1.105700706	0.952802463	0.932723929	1.372637762	0.960546442	1.259467358	1.390472875	1.211517164	0.569102391	0.545835968
ORF51	ORF51::		4.08007706				0	0	0	0	0	0.477910738	0	0.038586463	0.59640055	1.396849715
ORF78	ORF78::	0.768979098	1.275358196	0.843832482	2.774724161	1.489832236	0.979103934	0.496646923	0.113519297	0.26960833	1.433181121	1.088184598	1.085194031	0.995541764	0.539113592	0.779155945
ORF79	ORF79::	0.360827015	1.671547162	0.539319019	0.795881109	1.230249266	1.007819303	0.4548565	0.43701899	0.909713	1.186194401	1.002783207	1.457899159	1.596000211	0.737735255	0.615573053
ORF91	ORF91::		-0.895626608		0.490291069	1.284686124	0.858293342	0.126633444	0.168844592	0.717589516	0.253266888	0.719008763	1.061947218	0.537533508	0.552593315	0.85616963
PF00_0001	PF00_0001::hypothetical protein	1.357817979	1.071974011	7.013747397	1.673593627	1.928982873	1.144004911	1.444253337	2.216210256	1.304564267	0.743858039	3.431385945	3.138740629	2.680549631	3.308979375	7.163747295
PF00_0002	PF00_0002::mismatch repair protein Msh2p	0.218838275	na	14.98496043	0.472073077	1.689497541	4.754795965	1.92977217	5.123333338	3.763309877	2.793171551	1.112731335	0.907567048	0.814486717	0.970309437	3.721412419
PF00_0003	PF00_0003::hypothetical protein	1.456451051	2.921435053	4.13473192	3.062345534	3.81872183	1.032172126	0.95603055	0.94450165	1.080549265	1.063724835	1.221882169	1.225173625	1.012616339	0.975455204	0.877739948
PF07_0002	PF07_0002::conserved hypothetical protein, conserved in P. falciparum	1.046095061	2.17604096	0.907318345	2.55853795	2.802763314	1.798844279	1.798844279	4.497110698	13.74830985	17.34599841	2.674972653	5.659030313	8.539252425	21.49488619	35.5043837
PF07_0003	PF07_0003::rifin	1.516020491		-11.24847876	0.544052923		1.375586699	2.063380048	2.751173398	2.407276723	-0.687793349	0	0.64005877	1.187785048	0.765369175	0
PF07_0004	PF07_0004::hypothetical protein	0.631038688	1.618825077	0.334366375	0.504701353	1.567588002	0.441821368	-0.173572735	0.607504419	1.447754048	0.757408103	1.546671074	1.142612988	1.097716296	1.090905956	1.066016093
PF07_0005	PF07_0005::lysophospholipases-like protein, putative	0.796420573	2.268814279	1.202201213	0.82831911	1.773406298	-158.050169	-87.89524682	-17.2363386	-69.95332753	-0.403189238	0.684588935	0.976119212	1.212724125	1.304343009	1.760430363
PF07_0006	PF07_0006::starp antigen	0.618074225	19.27836214	0.303088392	0.296467922	1.435989074	1.700725495	1.700725495	1.700725495	2.869974279	1.062953422	1.594434407	3.098268215	1.72527626	2.267956096	4.161574041
PF07_0007	PF07_0007::hypothetical protein	1.046095065	2.517990373	0.82695585	0.673062297	1.128464912	1.062953422	1.062953422	1.062953422	1.062953422	1.062953422	1.050845744	1.439747416	1.179792881	0.745741022	1.962712067
PF07_0008	PF07_0008::hypothetical protein	1.121256209	1.013299422	0.545926744	0.561630578	0.480561828	1.366654456	1.540197879	1.214803961	1.084646394	0.694173692	1.684905354	1.805999029	1.873902007	1.435551423	1.278245836
PF07_0009	PF07_0009::chitinase precursor fragment, putative	1.447113159	3.382645145	2.860625979		3.022323514	1.074713795	0	2.318595503	1.950406517	1.950406517	1.502534932	1.168183131	2.063209114	1.960020151	1.783986681
PF07_0010	PF07_0010::hypothetical protein	1.068299785	1.357133705	1.023974051	1.506530172	1.391575902	0.756989974	0.713555281	0.961058689	1.069390601	0.945808722	0.581672192	0.555222907	0.796920814	1.147364408	1.227674039
PF07_0011	PF07_0011::hypothetical protein, conserved	0.503033688	0.296105143	0.378911647	0.478456605	0.508782593	0.642797556	0.700649336	0.649225531	0.629941605	0.642797556	0.564799647	0.855503375	0.953109694	0.848712944	1.087848541
PF07_0012	PF07_0012::hypothetical protein	1.603531767	2.663571889	2.242063033	2.073212059	2.068364049	1.005032975	0.939554972	0.996928401	1.054667612	0.990510848	0.828549851	0.685098058	0.638681387	0.838762673	1.070128733
PF07_0013	PF07_0013::hypothetical protein	1.874737572	2.064632786	2.965899477	1.553361803	1.519117508	0.858785584	0.781938624	0.60806577	0.570713861	0.541594103	1.199863426	1.53416102	1.818238778	1.106621537	1.202428498
PF07_0014	PF07_0014::hypothetical protein	0.998287506	1.641466982	1.918511	0.854947583	4.395591025	1.642514318	2.618188927	3.249462813	7.865850922	19.54191344	3.695157936	1.839635927	3.540970885	5.352811374	4.006242907
PF07_0015	PF07_0015::hypothetical protein	0.375950944	0.433093395	0.451822341	0.547327459	0.566672359	1.133607935	1.071586927	1.131075382	0.977119599	1.06233976	1.499472077	1.460685899	2.166083881	2.256917222	2.362363708
PF07_0016	PF07_0016::hypothetical protein	0.83957375	1.573176175	2.101004688	4.463433632	6.905712347	1.533530159	1.375771334	1.29071317	1.588063145	1.913692958	1.03331095	0.786062215	0.782252669	0.946556423	1.140809135
PF07_0017	PF07_0017::hypothetical protein	0.530585083	0.709882596	0.481414415	0.60393334	0.676519632	0.503376581	0.502942916	0.583801099	0.596824599	0.615167271	0.259284365	0.226204532	0.257222828	0.275774637	0.343253231
PF07_0018	PF07_0018::hypothetical protein	0.533605726	0.71162323	0.411592201	0.633558013	0.702906079	0.884629825	0.670522043	0.966593359	0.862608786	0.8724276	0.867024775	0.82207255	0.772394427	0.65217583	0.751979689
PF07_0019	PF07_0019::hypothetical protein	0.897239446	0.994740804	0.821403891	4.583349953	8.142706995	0.979748417	0.938560931	1.323312943	1.326038297	1.006341857	0.503348185	0.507514777	0.443033341	0.383058563	0.233150014
PF07_0020	PF07_0020::hypothetical protein	0.66028949	0.717594444	0.694602841	0.755760576	0.922090449	1.461795794	1.42288784	1.200890927	1.088953009	1.163436484	1.447146586	1.432247386	1.703475545	1.929426854	1.699722392
PF07_0021	PF07_0021::hypothetical protein	1.579685926	4.52454469	2.809567066	2.85527097	5.226475485	1.185518664	0.902765298	1.134034727	1.200175867	1.687538071	0.898095195	0.640567014	0.545894078	0.578857384	0.848790153
PF07_0022	PF07_0022::hypothetical protein	0.786128852	1.056696342	0.780408819	0.789808106	1.523192328	0.525680573	0.579775654	0.67359733	0.696497267	0.736999506	0.852715804	1.104647851	0.966496828	1.195281753	0.959177784
PF07_0023	PF07_0023::DNA replication licensing factor mcm7 homologue, putative	0.942496307	0.783322175	0.955494133	1.808464323	2.295526555	0.756531656	0.70469278	0.68557021	0.800034295	0.807741889	0.5797394	0.422299883	0.381559999	0.431221675	0.527949931
PF07_0024	PF07_0024::hypothetical protein	1.127502167	1.183851447	0.877488719	0.716473556	0.877513539	1.089390828	1.003138904	0.908479689	0.935285229	1.019172414	0.822076023	0.682389004	0.581008807	0.524098396	0.469674901
PF07_0025	PF07_0025::hypothetical protein	0.811236463	0.590057671	0.608792792	0.815158124	0.626469216	0.839620147	1.057299445	0.761877541	1.523755082	1.290527263	1.442575313	1.276968979	1.084283414	0.498215061	0.712623985
PF07_0026	PF07_0026::hypothetical protein	0.963013732	1.144404457	1.116499221	0.959500221	0.806230721	0.892592123	0.895781728	0.866105364	0.767739747	0.734382025	1.032454188	0.919954246	0.826864259	0.635137636	0.492456244
PF07_0027	PF07_0027::DNA-directed RNA polymerase 2 8.2 kDa polypeptide, putative	0.564699879	0.709238409	0.50001327	0.544680887	0.52576859	0.922377222	0.886205567	0.859076825	0.850033911	0.913334309	1.611632195	1.647723162	2.268089822	1.69291479	1.527903228
PF07_0028	PF07_0028::hypothetical protein	0.921400496	11.8631907	4.570650427	11.81160707	25.94901975	4.85084022	10.43070845	9.084810585	7.290280099	11.29993415	5.140491946	5.376762515	8.784791652	16.19664374	8.079587902
PF07_0029	PF07_0029::heat shock protein 86	0.918136425	0.87238841	0.592256687	0.577414594	0.673199735	1.064353859	1.216346087	0.919563372	1.233161137	0.941325815	1.289509882	1.305911589	1.325522479	2.837700342	2.128785759
PF07_0030	PF07_0030::P. falciparum strain 3D7 heat shock protein 86	0.821069657	0.793642952	0.547241967	0.540146186	0.5659947	0.893992642	0.854886987	0.893992642	0.874590854	0.809250342	0.908004492	0.889138634	0.869633747	1.043764462	1.189701458
PF07_0031	PF07_0031::P. falciparum 3D7 starin heat shock protein 86		1.767824932				0	0	0	0	0	0.533527925	0.726967079	0.734390278	1.944421458	3.884399268
PF07_0032	PF07_0032::Cg8	0.921594001	1.489855647	1.549556423	1.555623134	1.298879413	0.79526106	0.773767518	0.924222313	0.999449711	1.063930337	0.743701052	0.64718146	0.540926857	0.636353658	0.762465688
PF07_0033	PF07_0033::Cg4	0.949975114	0.935796596	0.728471438	0.543684573	0.558759606	1.059609765	0.995128291	0.768177233	0.806929203	0.798552544	1.291496368	1.212959385	1.208582698	1.589210717	1.622424458
PF07_0034	PF07_0034::Cg3	1.348752044	1.753320528	2.809076177	3.788401204	3.626409285	1.262205408	1.46270013	1.549277397	1.161958047	1.107277669	1.393268926	1.563074605	2.261377718	2.306598372	2.03053492
PF07_0035	PF07_0035::cg1 protein	2.85537912	6.105898972	4.903503077	5.280401407	5.497981191	0.891740127	0.801871537	0.972509504	1.11687974	1.194503929	0.733612965	0.601439554	0.62978999	0.731537139	1.131642955
PF07_0036	PF07_0036::Cg6	0.952802979	2.32717949	2.407817534	3.064253736	4.41766168	1.059845341	1.048449155	1.242184325	2.849046617	3.407459754	0.85570494	1.118992705	1.217450163	1.735873386	3.889098174
PF07_0037	PF07_0037::Cg2	0.732400869	0.699393411	0.528905211	0.493692873	0.453824779	0.638186962	0.617273923	0.595797785	0.662472325	0.73003854	0.756456629	0.627233937	0.817604098	0.982893479	1.043936922
PF07_0038	PF07_0038::Cg7	1.244041093	1.977834789	1.777046747	2.092403678	2.108148389	0.766144446	0.824431183	0.856152215	0.905759068	0.879919316	0.671238045	0.499079485	0.569831514	0.692206298	0.743144715
PF07_0039	PF07_0039::hypothetical protein	2.177798871	3.227248838	4.07497866	3.257444765	1.348176408	0.793234847	0.870497981	0.870497981	1.184701394	1.148645265	0	0.537789429	0.812820435	0.932879872	1.092035303
PF07_0040	PF07_0040::lysophospholipase-like protein, putative	0.935884743	1.346425389	0.855131081	1.240759293	1.653724164	1.158921672	0.952381176	1.021228008	1.1474472	1.26219192	0.753310626	0.53565922	0.528429645	0.522559087	0.676475126
PF07_0041	PF07_0041::hypothetical protein	1.806852569	1.742744706	1.548472878	1.326481372	1.385703613	1.022467063	1.075022298	1.101651459	1.021060886	1.065204259	0.752797877	0.765816405	0.739195786	0.943746818	0.901757405
PF07_0042	PF07_0042::hypothetical protein	2.393317187	3.698972936	2.296643796	1.564390583	1.331212043	0.811494197	0.709317759	0.643282706	0.688315721	0.722945561	0.524699119	0.481592837	0.449281178	0.599962425	0.647494552
PF07_0043	PF07_0043::60S ribosomal protein L34-a, putative	0.858625871	0.927551212	0.610376396	0.656449683	0.489799135	1.025366637	1.267926486	0.661526862	0.639475967	0.534734214	1.135557932	0.802833612	1.035618579	0.781853227	1.068855739
PF07_0044	PF07_0044::hypothetical protein	0.83164283	0.757145018	0.48956035	0.459532893	0.450729263	0.877127252	0.900008833	0.877127252	0.838991285	0.76271935	0.960639134	0.81626456	1.143505183	1.224717891	0.847551967
PF07_0045	PF07_0045::hypothetical protein	0.71625819	0.719748629	0.605614859	0.57220635	0.947761145	0.974625066	0.993738686	1.192294345	1.120905451	1.111828837	0.532319146	0.584390257	0.622371983	0.936877958	1.211411174
PF07_0046	PF07_0046::50S ribosomal protein L1, putative	0.926359464	0.650893131	0.380317254	0.697108065	0.803749595	0.872224576	0.755272136	0.958159554	1.066834018	1.003012931	0.587208571	0.830834072	1.05296785	1.495347915	1.324151067
PF07_0047	PF07_0047::cell division cycle ATPase, putative	0.888652485	1.720432336	1.155896443	0.96911312	0.90657121	0.889084347	0.859043232	0.579934391	0.552255857	0.534267415	0.916729844	0.758353361	0.770047333	0.72504453	0.76247318
PF07_0048	PF07_0048::erythrocyte membrane protein 1 (PfEMP1)	0.623117416	0.088465106	-1.096852322	0.184169981	0.792355227	0.111092694	-2.448307532	0.079100768	0.532861666	1.074336396	0.84761815	0.880623615	0.916152783	0.701618177	1.054516927
PF07_0049	PF07_0049::erythrocyte membrane protein 1 (PfEMP1)	0.75478255	1.614897401	1.397774801	1.191002237	0.544885276	1.197969534	1.272149184	0.565690995	0.559235859	1.20483492	1.081129181	2.867856389	1.076472285	1.23419036	0.711896999
PF07_0050	PF07_0050::erythrocyte membrane protein 1 (PfEMP1)	1.610788945	0.483169058	-1.251346601	1.296724386	-6.696595813	-1.367726185	-1.080094501	-2.971482896	-8.491834785	-7.733279959	2.449557386	5.336515586	0.721780107	10.03974115	11.72082629
PF07_0051	PF07_0051::erythrocyte membrane protein 1 (PfEMP1)	1.322661857	1.31767791	0.328251391	0.427244437	2.495946874	1.07854394	0.70235099	0.407730803	0.871948171	0.705700456	0.850026707	0.577018066	0.868798977	0.767315279	1.283412591
PF07_0052	PF07_0052::hypothetical protein	1.209808648	3.795202542	1.351297248	1.054664544	1.416419508	0.849454199	0.866110164	1.099293669	1.31582121	1.565660681	0.73975109	0.693753745	0.570453652	0.425366217	0.378071215
PF07_0053	PF07_0053::hypothetical protein	1.009306568	0.993813522	0.830624568	0.700736523	0.648619827	1.030344087	1.060995263	0.848862577	0.694600589	0.637864947	1.115751971	0.993255097	0.908345627	0.763151597	0.774417778
PF07_0054	PF07_0054::histone h2b, putative	1.002276332	1.085194512	0.745682553	0.763470891	0.797162603	1.008115564	1.016378806	0.999852322	0.884166929	1.016378806	1.359200477	1.615811447	1.059716646	0.380296497	0.318041824
PF07_0055	PF07_0055::hypothetical protein	0.228494146	4.798877087	na	na	13.8838525	na	11.69248784	17.53873176	15.78485858	na	0.75047211	1.036401511	1.566106101	6.442102701	1.438505402
PF07_0056	PF07_0056::hypothetical protein	0.455843555	0.501386384	0.475896324	0.468666897	0.491996714	0.669545182	0.69033242	0.8196123	0.839097695	0.804886246	0.506184258	0.464709021	0.423399008	0.390228427	0.480463888
PF07_0057	PF07_0057::transcription elongation factor s-ii, putative	0.562693006	0.560865604	0.479627357	0.630919747	0.702087567	0.793147562	0.712138347	0.794288393	0.765890973	0.577756784	0.616280791	0.447478056	0.650299652	0.675702104	1.032940253
PF07_0058	PF07_0058::hypothetical protein	0.391631835	0.355171323	0.352421559	0.361055379	0.397144224	0.534622912	0.506979709	0.601473573	0.642938377	0.61603793	0.657768009	0.418258701	0.48779324	0.562520865	0.663997574
PF07_0059	PF07_0059::4-nitrophenylphosphatase	1.497229379	1.150675883	1.388680869	1.697069327	1.608678516	1.062106445	1.099373338	1.360241588	1.322974695	1.043472999	1.098997868	1.193986889	1.890139395	2.317562906	2.145746522
PF07_0060	PF07_0060::hypothetical protein, conserved	0.816795417	3.314745681	0.676600229	0.735603496	1.613537801	1.996278312	1.283321772	1.283321772	3.137008775	0	0.543359167	0.595488717	0.723680685	0.954200361	1.143463105
PF07_0061	PF07_0061::hypothetical protein	1.005354829	1.68866017	1.935056203	2.983521374	3.301593657	0.973715155	0.92949503	1.04987072	1.40010438	1.624946784	0.603467801	0.582697265	0.593386445	0.811570962	1.665388158
PF07_0062	PF07_0062::GTP-binding translation elongation factor tu family protein, putative	0.850790468	6.965274133	0.202104719	1.797236547	2.38420175	0.811296491	0.847835515	0.92448962	0.854269984	0.789134672	0.819745539	0.742867352	1.039024176	1.144267775	1.432102632
PF07_0063	PF07_0063::hypothetical protein			-32.70234319	2.475907662	2.417858755	0.82989949	0.540003093	0.653687955	0.835583733	0.75600433	0.717400894	0.572976383	0.423598345	0.700689067	1.050605296
PF07_0064	PF07_0064::hypothetical protein	2.027448082	3.101616772	2.755775179	2.370523929	1.506087886	0.890140952	0.719021673	0.813380478	0.825204665	0.942425359	0.901450751	0.706873316	0.749831531	0.844388069	1.218530548
PF07_0065	PF07_0065::zinc transporter, putative	2.910947541	9.870284599	9.753893391	13.03433675	8.578991386	1.147900994	1.039071926	1.259401696	1.037858313	1.002714101	0.853192862	0.839200186	0.820235398	0.815334614	0.902334536
PF07_0066	PF07_0066::hypothetical protein	0.659755703	0.595115108	0.602732794	0.600258479	0.787196366	1.166066845	1.266677232	1.217738938	1.249759097	1.383935671	2.204674374	2.329386614	2.372379043	3.754995668	5.539564724
PF07_0067	PF07_0067::hypothetical protein	0.631494098	0.763151449	0.568782003	0.57857487	0.578507017	0.922516558	1.018675589	0.847990626	0.8062257	0.739213522	1.441490337	1.461719314	1.615873691	1.812070066	1.453856711
PF07_0068	PF07_0068::cysteine desulfurase, putative	1.092103925	1.119820665	1.462279082	1.049519158	1.503183259	0.94011667	0.94652454	1.070177887	1.321615815	1.218947102	0.968476654	1.03548985	1.349005715	1.868422313	2.212933088
PF07_0069	PF07_0069::hypothetical protein	1.482441854	3.953839714	3.203488533	2.346476166	2.948830396	0.55191756	0.619949659	0.536539147	0.720897737	0.848475912	0.822858162	0.920588329	1.197941281	1.243802789	1.662445712
PF07_0070	PF07_0070::transporter/permease protein, putative	0.635099282	1.517720726	1.275267421	1.602766535	1.048926299	0.675439835	0.82869089	0.323530005	0.743551415	0.607328255	1.536787418	1.109221337	1.294364694	1.810610991	2.199513348
PF07_0071	PF07_0071::queuine tRNA-ribosyltransferase; putative	0.71238446	0.667285477	0.341275465	0.25442736	0.248851319	0.586665604	0.590705855	0.54646232	0.434387092	0.405308415	0.976528551	1.132363636	0.80882893	0.525521021	0.393861269
PF07_0072	PF07_0072::calmodulin-domain protein kinase, putative	1.050285701	0.756486502	0.591314482	0.453633949	0.719982706	1.365015565	1.440944008	1.805810962	2.174918963	2.252543825	0.862800236	0.767591738	0.587238394	0.469633162	0.323564804
PF07_0073	PF07_0073::seryl-tRNA synthetase, putative	0.719545935	0.632755486	0.54213595	0.435102226	0.701402962	0.877242857	0.884212008	0.845593306	0.770223503	0.861256384	0.766543355	0.600240516	0.733353862	0.765619678	0.899261959
PF07_0074	PF07_0074::hypothetical protein	0.534951795	1.191845733	1.111784383	0.560895984	1.552603095	0.900037875	0.994473638	0.948245388	1.48361167	2.006218957	0.962271249	0.911681285	1.522629815	3.411383622	3.16000733
PF07_0075	PF07_0075::hypothetical protein	0.61198576	1.316152106	0.313546027	0.79893598	0.694493765	0.4173591	0.391241993	0.443733521	0.440002504	0.510763139	0.815043469	0.631481075	0.836740898	0.845984571	1.469002114
PF07_0076	PF07_0076::hypothetical protein	1.202228647	1.656572579	0.31868852	0.124997282	0.594585388	1.043972073	1.252766487	1.670355317	3.131916219	3.549505048	0.838053884	0.961635895	0.787747971	2.77543858	4.519512107
PF07_0077	PF07_0077::hypothetical protein	0.649944278	0.6569612	0.450886943	0.40142994	0.411347931	0.692309097	0.694339138	0.512472205	0.519957792	0.547983049	0.788038011	0.619779589	0.74503154	0.725354441	0.815095419
PF07_0078	PF07_0078::hypothetical protein, conserved	1.068549144	1.727909124	1.285176224	2.398527498	1.964743656	0.695901789	0.747921265	0.740241213	0.811389163	0.788927536	0.893460573	0.756214935	0.661014059	0.616616945	0.789899365
PF07_0079	PF07_0079::60S ribosomal protein L11a, putative	0.814475296	0.838932167	0.453577585	0.438916421	0.297596522	1.02671071	0.835567759	0.453281856	0.382285903	0.38774713	1.313064261	0.888167353	0.823111377	0.748950828	0.855331826
PF07_0080	PF07_0080::40S ribosomal protein S10, putative	0.880530928	1.085770415	0.583741476	0.429152243	0.367107561	0.897992949	0.978502662	0.563567989	0.402548563	0.452093002	1.508445128	1.059436861	0.91835907	0.904037839	0.924021219
PF07_0081	PF07_0081::hypothetical protein	0.56134131	1.115262269	0.306125672	0.87813372	0.99647031	0.390445814	0.309064955	0.648649838	0.618422502	0.841419448	0.252713951	0.247720205	0.230673132	0.306487614	0.261808264
PF07_0082	PF07_0082::hypothetical protein	0.481261999	0.483813301	0.364461408	0.458322715	0.793265294	0.496631024	0.531849021	0.609658997	0.745474012	0.822631023	0.423801526	0.351733217	0.388642406	0.498207754	0.585643665
PF07_0083	PF07_0083::hypothetical protein, conserved	0.628921885	0.629377099	0.638705691	0.586079981	0.587131596	0.753801392	0.633878443	0.87372434	0.92511989	0.89085619	0.754255773	0.866756651	1.08360672	1.371578587	1.26415941
PF07_0084	PF07_0084::hypothetical protein	0.734689795	0.611422093	0.461848141	0.49590371	0.522110996	0.765112422	0.794539823	0.617975418	0.686639353	0.676830219	0.855972815	0.786761011	0.729543944	1.071349261	1.184882852
PF07_0085	PF07_0085::ferrodoxin reductase-like protein	1.352480637	1.845692277	1.279796556	1.298888488	1.424570233	1.151009866	1.146747887	1.095147432	0.891342165	0.834111568	1.428380314	1.383886286	1.974888587	2.279112646	2.872483246
PF07_0086	PF07_0086::hypothetical protein	0.719749704	0.71683054	0.46362075	0.510028695	0.63844246	0.73541924	0.739962316	0.752522346	0.917626779	1.006542195	0.633338316	0.572790802	0.592889428	0.673480488	0.765313419
PF07_0087	PF07_0087::hypothetical protein	1.076862654	1.03953733	0.96206556	0.965888079	0.74196128	0.920453042	0.879442757	0.678948036	0.61515426	0.811092284	1.065859093	1.152726979	0.847347383	0.666595943	1.071639475
PF07_0088	PF07_0088::40S ribosomal protein S5, putative	0.953472112	0.75937225	0.367606734	0.290861622	0.225749339	0.918695449	0.819518099	0.563744934	0.386269677	0.41236898	1.263003247	1.049869538	0.820725522	0.715183936	0.838338899
PF07_0089	PF07_0089::hypothetical protein	0.987076662	0.666695268	0.952795156	0.636625596	1.949255552	1.053900554	0.995811547	0.887931963	1.029005266	0.9543194	2.055955675	2.420941204	4.660135998	7.440839112	10.55730428
PF07_0090	PF07_0090::hypothetical protein	0.497723074	0.573072034	0.477089931	0.518319966	0.479152455	0.879134396	0.846166856	1.076939635	0.747264236	1.011004555	1.332851279	1.312268334	1.284011848	1.19832128	0.924987236
PF07_0091	PF07_0091::cell cycle control protein cwf15 homologue, putative	0.438741972	0.446583965	0.407301847	0.28016632	0.396443653	0.52947113	0.605109863	0.649232457	0.705961507	0.649232457	0.676570132	0.562908806	0.516404388	0.551206097	0.565116346
PF07_0092	PF07_0092::hypothetical protein, conserved	0.783893256	0.826193219	0.713755932	0.627112615	0.623768764	0.996296674	0.942488532	0.883232717	0.842086286	0.831265227	1.315221786	1.355633876	1.300457038	1.069094301	0.812275689
PF07_0093	PF07_0093::hypothetical protein	1.739782268	2.276725481	1.617411071	1.346309897	1.317005297	1.308366228	1.457420609	1.523667	1.738967772	2.003953337	1.011885731	1.031362919	0.98804271	0.896619819	0.921288905
PF07_0094	PF07_0094::hypothetical protein	0.642479049	1.791593317	na	0.970872051	-1.251583281	0.734652902	0.960949557	2.70853825	44.32122362	790.6770758	0.517326511	0.989119397	1.774849811	4.591451939	6.88970047
PF07_0095	PF07_0095::hypothetical protein, conserved	0.18642225	0.243991307	0.231180564	0.403797818	0.635940962	0.439637533	0.570593394	0.785735165	0.897983046	1.038292897	0.656368602	0.820359562	1.305613089	1.781005024	1.649860657
PF07_0096	PF07_0096::hypothetical protein	0.773572419	1.984957622	0.881290126	0.592894417	0.804341449	1.713610004	1.280264725	3.068047078	9.364112188	11.54625734	1.046375924	0.84500413	1.103321888	1.350595472	2.627356225
PF07_0097	PF07_0097::hypothetical protein	0.727885849	0.670594616	0.538644018	0.418583206	0.424973546	0.687561005	0.671955939	0.521503318	0.539557593	0.493688859	0.720164795	0.750133974	0.735811889	0.912610605	0.729135627
PF07_0098	PF07_0098::dynactin 4, putative	1.499935341	0.9362981	1.92112642	0.760555639	1.67782121	4.18141959	8.014387547	10.33739843	9.988946798	11.8473555	2.693112645	5.080992342	2.262154917	2.3963539	2.103365573
PF07_0099	PF07_0099::hypothetical protein	0.853393355	0.853590584	0.580347452	0.667431805	0.965061945	1.70214139	1.980269068	2.169395889	1.735516711	1.657640961	1.794358742	1.828340113	1.734037629	1.413074045	2.159020734
PF07_0100	PF07_0100::hypothetical protein	1.003820686	1.546359749	1.021981129	0.796036621	0.697779496	0.901504303	1.156853926	1.011417883	0.77872617	0.964799548	1.057766762	0.892113343	1.015574131	0.971982122	0.945162393
PF07_0101	PF07_0101::hypothetical protein	1.764139996	6.050852138	5.017864151	5.431051842	4.492027608	1.178539415	1.180984521	1.179247168	1.177505193	1.379390371	0.888519687	0.763722923	0.673048521	0.532328205	0.539907151
PF07_0102	PF07_0102::hypothetical protein	0.499421234	0.41165621	0.499472388	0.492051754	0.587131995	0.757279518	0.847715384	0.810207657	0.924028599	0.900847093	0.79194018	0.885274104	1.06946406	1.271184624	1.454796817
PF07_0103	PF07_0103::chaperone, putative	0.76851428	0.685080721	0.59085431	0.496848108	0.505859131	1.023727227	1.05756945	0.972963894	0.888358338	0.879897782	1.024112165	1.156167447	1.173597508	1.058741462	1.03911368
PF07_0104	PF07_0104::kinesin-like protein, putative	0.987143932	1.420139293	0.909824384	0.81270307	1.715193303	1.826367738	1.6765547	1.511449713	1.566214662	1.439670949	0.950954626	1.006170046	0.834228172	0.451271933	0.36839988
PF07_0105	PF07_0105::exonuclease i, putative	6.365513717	16.22194903	9.975396049	4.226023531	3.6548147	0.487159766	0.484112454	0.499212294	0.631815559	0.717617672	0.276198744	0.274640103	0.300761437	0.378935849	0.474828033
PF07_0106	PF07_0106::hypothetical protein	0.708700552	0.673910036	0.585271811	0.560146327	0.632079934	1.447051724	1.553048679	1.34234344	1.119263869	1.195481687	1.943115907	2.265727663	2.582298577	3.141635987	2.991395316
PF07_0107	PF07_0107::hypothetical protein	1.789324076	2.450613158	2.330178947	1.083614947	1.445751128	3.017416126	2.915101418	2.697032409	3.017416126	2.028663182	2.970995625	6.265513382	6.055483415	4.299934593	2.135952714
PF07_0108	PF07_0108::hypothetical protein	2.00872812	-50.57529596	6.711968396	2.452203571	5.835447453	0.854342412	0.843552241	0.790723864	1.103457723	1.09038641	1.191356265	1.182571773	1.192966711	1.168210807	1.6013328
PF07_0109	PF07_0109::hypothetical protein	0.986278728	1.31561655	0.866179018	0.888418467	0.816821053	1.11357026	1.426761896	1.322364684	1.009173049	1.000473281	1.224069324	1.442117477	1.632943251	1.187426396	1.143633677
PF07_0110	PF07_0110::hypothetical protein, conserved	1.165429094	1.303518334	1.129473446	0.704194012	0.732841221	0.787759292	0.803493914	0.724180058	0.839433753	0.807169882	1.176536024	1.208115249	1.315594038	1.834443068	2.151289673
PF07_0111	PF07_0111::hypothetical protein	2.126427517	2.340836134	2.130896845	1.667997841	1.361195408	0.584032166	0.709659643	0.618226595	0.561640437	0.566965078	0.533838061	0.44341439	0.463380431	0.494976365	0.610985518
PF07_0112	PF07_0112::proteasome subunit alpha type 5, putative	0.822274276	0.8343856	0.580284911	0.564340857	0.720344173	0.831806637	0.820007961	0.63122915	0.648927163	0.660725839	0.69841905	0.715470857	0.529420262	0.553047238	0.755525657
PF07_0113	PF07_0113::hypothetical protein	3.952303318	11.62474925	6.503441184	7.697121609	5.050966662	0.862762625	0.866871018	1.04764033	1.380420199	1.183217314	0.635449409	0.697727307	0.826751525	0.898062358	1.429785775
PF07_0114	PF07_0114::hypothetical protein	1.151078346	1.027817783	1.773627659	1.757974481	1.963960062	0.847492688	0.728827483	0.890181453	1.116417958	0.912766024	0.661131167	0.834953646	0.944794405	0.985345191	1.244200592
PF07_0115	PF07_0115::integral membrane protein, putative	0.724374067	0.870158943	0.890563986	0.778738802	0.899099388	0.73676618	0.67972168	0.627927006	0.7083417	0.675869199	0.818608615	0.67834324	0.740237394	1.152998051	1.86251967
PF07_0116	PF07_0116::hypothetical protein	0.976745035	0.874515701	1.116244766	1.024328142	0.908619781	1.309158814	1.51134408	1.075819433	1.325471132	1.265918462	1.561448396	1.598322396	1.548221153	1.761188931	1.489448465
PF07_0117	PF07_0117::eukaryotic translation initiation factor 2 alpha subunit, putative	0.721381299	0.721450313	0.503642163	0.50455714	0.447964365	0.812240658	0.692608313	0.484825819	0.510011576	0.491122259	0.81025844	0.557864808	0.466429753	0.585748116	0.693953906
PF07_0118	PF07_0118::hypothetical protein	0.75192669	2.505637664	1.330358287	3.512589871	4.407126999	0.999557049	1.047052486	1.039178269	1.287609937	1.397293854	0.582350268	0.607336397	0.684032271	0.950211286	1.249418623
PF07_0119	PF07_0119::hypothetical protein	0.98230877	4.301566969	3.203228135	3.036490539	2.274141612	1.025656824	0.83259201	0.808458908	0.778292531	1.019623549	0.638043252	0.835456415	0.822432718	1.238049679	1.272576267
PF07_0120	PF07_0120::hypothetical protein	4.932225011	7.931364444	6.621859217	4.79540267	4.804601137	1.074545311	1.114222256	1.031304819	0.959220183	1.062324597	0.923000296	0.993025114	1.022907975	1.178011052	1.617335768
PF07_0121	PF07_0121::hypothetical protein, conserved	0.566805199	0.523968619	0.400546068	0.370531238	0.421836648	0.742711883	0.795702764	0.786233946	0.68611365	0.572165812	0.842245947	1.150363894	1.162134795	1.243532425	0.923205897
PF07_0122	PF07_0122::hypothetical protein, conserved	0.645824505	0.587924109	0.532153429	0.411902161	0.487905472	0.909204255	0.779429882	0.711562745	0.649138414	0.591282626	0.976002757	0.967943696	1.047298286	1.27165073	1.150447199
PF07_0123	PF07_0123::mRNA (N6-adenosine)-methyltransferase, putative	0.774784021	0.833590822	0.949165157	0.964423412	0.784233323	0.685918493	0.840113134	0.634834912	0.671906109	0.621759121	0.894330463	1.066264742	1.071651443	1.000283909	0.698007685
PF07_0124	PF07_0124::hypothetical protein	1.176722682	1.876943562	2.619451768	0.857419413	1.217510266	1.877643755	1.314490421	0.99064397	1.213875022	0.736459455	1.170223495	1.18161326	1.101832223	0.734074493	0.742461694
PF07_0125	PF07_0125::hypothetical protein, conserved	3.590436789	5.078689869	8.131584268	4.021892475	2.977223299	1.587614012	1.554248336	1.922912933	1.39422247	1.606508788	1.481399836	1.751729272	2.896869988	3.306123559	4.207249811
PF07_0126	PF07_0126::hypothetical protein	1.204399099	1.457718389	1.159698209	0.873568558	0.835692579	1.242064149	1.189928367	0.89955645	0.681027771	0.52149788	1.242049613	1.34810096	1.025148892	0.426941564	0.146225465
PF07_0127	PF07_0127::hypothetical protein		1.950665143	1.981960132	4.154586089	9.534710646	0.777246316	0.811039634	1.23345611	1.351732723	1.334836064	0.840582287	0.923522233	0.676556635	0.343907299	0.216212893
PF07_0129	PF07_0129::ATP-dept. acyl-coa synthetase	1.98652509	2.435516471	1.897675491	0.946660757	0.633926573	0.9940021	0.93106718	0.816539219	0.526911841	0.461895627	1.148183376	1.129533301	0.879206104	0.57541562	0.63816632
PF07_0130	PF07_0130::stevor	0.62608578	1.144541062	0.851720291	0.441828452	1.283188627	1.081683882	1.064514296	0.78980093	1.287718907	1.064514296	0.715146148	0.834278444	0.716699098	0.737248392	0.588670003
PF07_0131	PF07_0131::VAR pseudogene	1.42385168	0.862102626	0.807503387	1.440010861	2.97237436	2.923121755	2.923121755	1.461560878	2.923121755	2.923121755	1.684622669	1.944387852	1.912362084	1.761863576	0.487268875
PF07_0132	PF07_0132::rifin	1.044840813	1.223238861	0.792890888	0.974243509	0.96807283	1.153658774	1.184838741	1.257591997	1.112085485	1.330345253	1.527544332	1.240595835	1.126691077	0.786603511	0.58877556
PF07_0134	PF07_0134::rifin	1.045671875	5.604737188	0.990146675	1.284694257	2.426177143	1.159968987	1.067171468	0.788778911	2.69112805	na	1.518582961	0.470036383	1.011569558	0.905531584	1.50674918
PF07_0138	PF07_0138::rifin			-0.478602852		0.189368629	-0.208794415	-0.835177658	0.104397207	0	1.14836928	2.028148171	1.553070387	2.483738486	1.215484643	2.554389595
PF08_0001	PF08_0001::hypothetical protein	1.600286192	1.681920282	1.137171409	0.779787342	0.555851698	1.280698912	1.231817274	1.173159308	1.036290722	1.134053998	1.323667796	1.748236686	1.523035815	1.038224851	0.695339334
PF08_0002	PF08_0002::conserved hypothetical protein, conserved in P. falciparum	1.166898803	1.715998844	17.03954196	4.84426517	36.67989828	1.838987423	2.326673304	7.388129428	7.737367388	7.436274375	1.732249361	1.575767871	3.868340467	101.8174772	8.003349636
PF08_0003	PF08_0003::tryptophan/threonine-rich antigen	1.49014682	2.214407175	1.650619915	1.51509691	1.563591132	3.032512031	2.900393528	3.173133205	2.317796723	1.983085621	5.359101138	8.653465176	4.06764047	1.078398992	0.206925062
PF08_0004	PF08_0004::hypothetical protein	0.865799497	0.778721301	0.675590029	0.559912648	0.561442901	1.031447347	1.113963134	0.990189453	0.87466735	0.866415771	1.558562493	1.548387996	1.419455612	1.320614923	0.79618165
PF08_0005	PF08_0005::hypothetical protein	1.252222341	3.011210625	3.417195445	7.338236393	15.85663423	1.403255938	1.726286256	2.968411889	4.352145351	5.57625293	3.066617881	2.608062346	4.118502137	26.87084052	16.70509075
PF08_0006	PF08_0006::prohibitin, putative	0.543193486	0.650234797	0.56631739	0.477590777	0.44309329	0.833658605	0.603977152	0.446602824	0.399815861	0.348775539	1.283607538	0.9750179	1.176621723	1.257397979	2.037913493
PF08_0007	PF08_0007::hypothetical protein	0.927004117	1.394618536	2.26256264	1.401068443	1.878957587	1.307840897	1.298080891	1.376160944	1.912961313	2.420481661	1.127384363	0.887908692	0.897956576	0.995231201	0.928382728
PF08_0008	PF08_0008::hypothetical protein	1.747986343	2.48315066	2.419686747	2.605554373	2.635352283	2.375327925	2.138960652	2.193040738	2.193040738	2.633606957	1.331822031	1.479319275	0.683584308	0.516590019	0.306783064
PF08_0009	PF08_0009::translation initiation factor EIF-2b alpha subunit, putative	0.650903651		0.807653407	0.995857462	1.800344503	1.195513826	1.095887674	1.05060306	1.086830751	1.123058443	0.905595175	0.817198292	0.670921254	1.030353584	0.986493081
PF08_0010	PF08_0010::hypothetical protein	0.325002358	0.308946225	0.251972702	0.488843822	0.736799821	0.791751241	0.925728512	0.876691245	0.953479668	0.84607809	0.549094381	0.456998726	0.457157045	0.584221395	0.735821902
PF08_0011	PF08_0011::leucine -- tRNA ligase	0.568379877	0.571342553	0.338981164	0.817247038	1.112151594	0.479113155	0.474145712	0.571420458	0.655678013	0.619975257	0.51496643	0.412176513	0.436792924	0.582524953	0.762163277
PF08_0012	PF08_0012::hypothetical protein	1.224565845	1.383646027	1.297352308	1.33679469	2.345127372	0.904749034	0.983428882	0.959837028	1.261030029	1.175350114	0.577647602	0.549635963	0.66390206	0.745934826	0.917626834
PF08_0013	PF08_0013::hypothetical protein	0.809478286	10.09869284	1.336323744	1.058444669	0.838077965	2.092380309	3.48789055	3.450465198	0.889155436	1.885327142	1.530352945	1.977724881	2.759826601	1.332197196	2.125983036
PF08_0014	PF08_0014::plastid 50S ribosomal protein, putative	0.586600644	1.444191515	1.132425147	1.409224176	1.502339628	0.830453255	0.698168666	0.837802399	0.85984983	0.999483563	0.808686254	0.724389698	0.776550242	0.851054968	0.952538986
PF08_0015	PF08_0015::hypothetical protein		1.005526559	0.96089935	0.135175177	1.99306758	0.866110188	0.649582641	0.793934339	1.876572075	3.211825282	0.973445167	1.026636917	0.655677873	0.869626062	1.284132578
PF08_0016	PF08_0016::hypothetical protein	0.687728973	0.724733197	0.675875563	0.713692607	0.722327816	0.82098397	0.805946171	0.857979616	0.865298899	0.745901438	0.983925921	0.892116375	1.212138655	1.548006068	1.379972331
PF08_0017	PF08_0017::hypothetical protein	1.012709131	-1.643266761	na	na	5.666856316	0.360879245	0.360879245	1.010461886	1.299165282	0.577406792	0.482569213	0.45092998	-2.147866767	1.495233876	1.704183126
PF08_0018	PF08_0018::Translation initiation factor like protein	1.646681048	1.668568659	1.868662831	1.199860483	1.028957136	0.736828194	0.894172174	0.887215505	0.836244637	0.985321567	0.860337245	0.847746768	0.689565314	0.839818084	1.522047327
PF08_0019	PF08_0019::guanine nucleotide-binding protein	0.827316244	0.602922879	0.409192534	0.322157931	0.359421284	0.882673954	0.770868586	0.470759442	0.453105963	0.44722147	1.062934908	1.022689222	0.747968395	0.710385369	0.886550426
PF08_0020	PF08_0020::hypothetical protein	0.939021838	1.118960156	1.341510337	1.300529397	1.505069432	1.121663033	1.10648902	1.060966982	1.006340536	1.074927073	1.124153601	1.151346739	0.93723707	0.851776636	1.232328871
PF08_0021	PF08_0021::hypothetical protein	0.846943676	1.512128138	0.78211764	1.74783579	1.66559825	0.350607867	0.346796454	0.511866428	0.68027402	0.821559515	0.608037157	0.414806966	0.546844688	0.763112427	1.289680343
PF08_0022	PF08_0022::hypothetical protein, conserved in P. falciparum	1.111661466	0.938212247	3.599552876	1.086866623	0.971179967	0.904219039	2.781436502	1.711229969	2.055126669	1.82219397	1.56865879	0.78541348	1.371048121	2.283872136	1.892566442
PF08_0023	PF08_0023::hypothetical protein	-0.632822998	5.956269633	0.466480987	1.979115449	1.53552407	1.139350664	1.081375508	2.146993173	1.932660834	10.65502476	2.345077922	1.981757325	8.256684295	13.21064884	7.383597394
PF08_0024	PF08_0024::hypothetical protein					22.9264822	0	0	0	0	0	1.631548943	5.61927729	4.134407867	13.92556336	5.071253182
PF08_0025	PF08_0025::hypothetical protein	0.826752597	3.471971157	0.808655982	1.337383424		0.549311513	0.610346125	0.449040364	0.566749974	1.137859562	0.289604074	0.442067929	0.660825688	0.753041504	1.305821002
PF08_0026	PF08_0026::hypothetical protein	0.854308821	0.837847707	0.685051353	0.592906616	0.782732706	1.668659632	1.628691066	1.351615846	1.118549957	0.985087832	2.132928983	2.166163983	1.964144237	1.86730289	1.169608957
PF08_0027	PF08_0027::hypothetical protein	0.702979845	0.943199366	0.774653692	0.624175171	0.59219142	1.242889204	1.074122984	0.965847711	0.985732476	0.881046274	1.3843911	1.502585187	1.57216173	2.319299529	1.751545498
PF08_0028	PF08_0028::hypothetical protein	0.75735573	0.782360156	0.686593044	0.640998177	0.647348291	0.702361276	0.634888604	0.725016066	0.727673336	0.718048581	0.604447357	0.687298521	0.702963189	0.820026609	0.792830054
PF08_0029	PF08_0029::hypothetical protein	1.561336554	3.689555236	1.62815061	1.564202599	1.190724414	0.83353641	0.863066678	0.825251388	0.889365671	0.813184837	1.131166081	1.022485315	1.09916087	1.092467755	1.160348358
PF08_0030	PF08_0030::hypothetical protein	1.507371971	3.120118422	2.945602948	1.060964864	-48.60954093	6.876332886	25.91469055	11.28844801	12.69535729	8.548632548	2.164437672	2.238662114	429.7442595	8.08729227	13.03501523
PF08_0031	PF08_0031::oxoglutarate/malate translocator protein, putative	0.427155517	1.353758215	0.40480356	0.636603249	0.768138197	0.36326176	0.438941293	0.446509247	0.416237433	0.378397667	0.332449719	0.278196819	0.390354291	0.353744414	0.486810721
PF08_0032	PF08_0032::hypothetical protein	1.00117591	0.998520635	0.772638871	0.601142333	0.672891484	0.886313495	0.805172899	0.683377075	0.794065639	0.874061538	1.020081448	0.720321659	0.587549631	0.540800939	0.646886228
PF08_0033	PF08_0033::hypothetical protein, conserved	0.891354266	1.317811197	2.569804329	1.236056151	23.82044388	3.36243832	2.854545575	3.218850788	4.167809553	74.40242305	7.067784505	4.221087767	9.431705014	7.347381392	9.736846716
PF08_0034	PF08_0034::histone acetyltransferase Gcn5	0.86729409	0.881326484	0.632495474	0.518132014	0.481435299	0.690536157	0.666505542	0.663228398	0.633152405	0.677933098	0.849977335	0.985891144	0.64815865	0.685941525	0.71424309
PF08_0035	PF08_0035::hypothetical protein	0.941469318	1.18889482	0.985985839	1.318150139	1.692037121	1.649276991	1.478195352	1.770169131	1.838685089	3.006580204	1.25294762	1.111861058	0.78962788	0.580473755	0.563261848
PF08_0036	PF08_0036::protein transport protein	0.838767094	1.036425428	0.723537964	0.645659245	0.719967953	0.847200097	0.809263125	0.755831046	0.686402751	0.793099872	1.120043045	0.883029509	0.749696582	0.524737714	0.611413215
PF08_0037	PF08_0037::hypothetical protein	0.59314213	0.635434458	0.550146145	0.54219111	0.584303918	1.039332237	0.900135955	0.918695459	0.937254964	0.779499178	1.479027342	1.542932106	1.91461895	1.592804998	1.235090142
PF08_0038	PF08_0038::hypothetical protein	0.28555421	1.516079912	0.592249414	0.905654729	1.401691586	0.626750207	0.738482514	0.75846176	0.961447443	1.093900696	0.579918786	0.841281707	1.386323353	2.461878121	4.339429121
PF08_0039	PF08_0039::ribosomal protein, putative	0.934935286	0.881356038	0.705937951	0.581399445	0.604335382	1.007611135	0.853670545	0.692732656	0.608765061	0.531794766	0.953377346	0.944448157	0.724044229	0.80967499	0.600621582
PF08_0040	PF08_0040::hypothetical protein	0.261636741	0.229509595	0.254203446	0.307025353	0.398102419	0.367580478	0.380059121	0.556476607	0.629081598	0.56895525	0.470940032	0.569246299	0.762216395	0.909294981	0.886321625
PF08_0041	PF08_0041::unknown	1.950947616	1.219360152	0.528115567	0.660643337	0.832467095	0.474821838	0.504498203	0.415469108	0.445145473	0.296763649	0.409518165	1.025573538	1.362980407	1.693632459	0.786071521
PF08_0042	PF08_0042::ATP-dependent RNA helicase prh1, putative	0.585171499	0.580427555	0.373419198	0.437955577	0.41176115	0.815422613	0.737172649	0.745342272	0.745342272	0.726519105	1.030673979	1.206940987	1.394667025	1.228044091	0.951381189
PF08_0043	PF08_0043::hypothetical protein	0.333665097	0.446931432	0.271834967	0.619633199	1.020933598	1.043701993	1.089080341	1.769755554	2.51093523	3.025223169	1.020336506	1.275744267	1.356886569	2.068179395	2.326864152
PF08_0044	PF08_0044::protein kinase	1.147972773	1.32001978	1.165023436	0.862511386	0.907487495	1.182338531	1.160549339	1.004542805	0.837275126	0.832428559	0.889628449	0.794009066	0.859783535	0.97173581	0.804388689
PF08_0045	PF08_0045::2-oxoglutarate dehydrogenase e1 component, mitochondrial precursor	1.454562938	2.464190194	2.76846992	4.001813875	7.171518432	1.1478566	1.070509123	0.889083708	1.062138676	1.070963194	1.062017991	0.759252137	0.63125029	0.88755473	1.607206301
PF08_0046	PF08_0046::hypothetical protein	0.1900787	0.45629262	0.062286231	2.937436103	0.789649183	0.32979182	0.237403896	0.270969099	0.301410367	0.510995279	na	0.601002883	0.299718112	0.8778147	0.881251288
PF08_0047	PF08_0047::hypothetical protein	0.652399849	0.603813674	0.503998434	0.593190693	0.530364369	0.783004266	0.810045172	0.811444605	0.707289728	0.646561986	0.895477271	0.699274586	0.550181965	0.399980549	0.308346469
PF08_0048	PF08_0048::ATP-dependant helicase, putative	0.99421916	1.082296752	0.788087164	0.715068095	0.775261623	1.123975141	1.099665272	1.019405825	0.977774222	0.915873286	1.643946477	1.473870121	1.645195145	1.715568272	1.77384225
PF08_0049	PF08_0049::ribonucleoprotein, putative	0.64027329	0.663850729	0.392782875	0.518088802	0.613120512	0.90605993	0.798195653	0.733477086	0.787409225	0.949205641	0.735466579	0.595000661	0.613293948	0.830720295	1.133644259
PF08_0050	PF08_0050::hypothetical protein	na	na	na	3.793021073	na	na	na	na	na	na	na	0.07789899	0.832027017	3.402024191	14.23047227
PF08_0051	PF08_0051::hypothetical protein	0.4381844	1.170690653	1.338938275	1.7313335	2.363721771	0.412334727	0.475402278	0.770005198	0.601525552	0.681074547	0.476700496	0.768975979	0.772728196	0.961135892	1.180824094
PF08_0052	PF08_0052::hypothetical protein	0.83132103	0.663596382	0.560341911	0.578849025	1.135084617	3.253151839	1.367266715	1.603002355	1.414413843	1.22582533	1.227255673	0.750494045	1.175497332	1.03416218	0.964204802
PF08_0053	PF08_0053::hypothetical protein	0.57923506	0.399182737	0.431143939	0.300479563	0.365424791	0	0.445832467	0.419294821	0.42460235	0.350296939	0.623662663	0.673443574	0.78934272	0.774054091	0.743594956
PF08_0054	PF08_0054::heat shock 70 kDa protein	0.952531545	1.09020917	0.96688376	0.903178356	0.891199834	1.022446846	1.168303371	1.289179584	1.531014714	1.033224131	1.307115193	1.511924756	2.036503335	6.510993909	4.709644789
PF08_0055	PF08_0055::u3 small nucleolar ribonucleoprotein protein, putative	0.887627621	0.875046188	0.845137342	0.665243347	0.670502298	0.79108691	0.782739803	0.619154398	0.535197018	0.486828163	1.64881271	1.464194304	1.013370647	1.422815669	0.810899085
PF08_0056	PF08_0056::zinc finger protein, putative	0.821206276	1.007348159	0.92546853	0.806319333	0.752533758	1.090562592	1.173390131	1.049148823	1.035344233	0.993930464	1.0206981	0.959090926	0.874126718	0.586872768	0.357703361
PF08_0057	PF08_0057::hypothetical protein	0.813629489	1.899835043	0.82225722	2.530432625	2.460399708	1.034827865	1.130842822	1.301536078	1.696264233	2.304358958	1.18078723	0.942338728	0	1.128574919	1.538305988
PF08_0058	PF08_0058::hypothetical protein	1.026620516	2.473934576	1.42467222	2.145916047	2.256366596	1.373842397	1.543099961	1.544192664	1.422562341	1.782140461	0.92953177	0.818531566	0.511320462	0.342500983	0.258294011
PF08_0059	PF08_0059::protein kinase c inhibitor-like protein	1.039026814	0.983685157	0.846662654	0.685532008	0.899153676	1.044400866	1.068410081	1.056405473	0.984377827	1.008387043	1.113889349	1.158476556	0.836400522	0.620833808	0.895276308
PF08_0060	PF08_0060::asparagine-rich antigen	1.282818477	1.801591809	1.249544111	1.09749182	0.866502448	0.994397202	0.940164576	0.908070691	1.390269447	1.371608249	1.250835908	1.154158825	1.123859211	1.130804654	1.236180843
PF08_0061	PF08_0061::hypothetical protein	1.289757801	1.624336411	1.517274761	1.319740999	1.256555684	1.275481599	1.18577472	1.143442763	0.951825333	1.015311843	0.754487926	0.952514114	0.86147979	0.704822757	0.855565148
PF08_0062	PF08_0062::hypothetical protein	2.307692897	3.519771426	6.246552183	10.97545544		0	0	0	0	0	0	0	2.81805832	2.970091247	0
PF08_0063	PF08_0063::hypothetical protein	3.357098373	5.407614961	4.895462432	3.142336	1.957559527	0.875903529	0.911161253	0.799259658	0.901149931	0.86079092	1.048637607	1.151913286	1.312140733	1.448958164	1.746047252
PF08_0064	PF08_0064::hypothetical protein, conserved	1.255314047	1.867509473	1.99510335	6.596140446	11.08341751	1.118578079	1.08989659	1.195062051	1.204622547	1.319348504	0.688479918	0.630479305	0.612601417	0.669167682	1.084287443
PF08_0065	PF08_0065::hypothetical protein, conserved	0.622329407	0.576010723	0.58793898	0.614874135	0.69613916	1.901816128	1.734318207	1.715707332	1.524743518	1.274440668	3.263503504	4.068420645	4.283772327	5.004409456	3.883648226
PF08_0066	PF08_0066::lipoamide dehydrogenase, putative	2.090852585	3.917759062	2.736454454	0.773420698	2.688600297	4.681796984	5.810230103	13.39714214	11.35635884	24.46539039	1.378358823	3.193346632	5.846939889	7.641413459	4.902787716
PF08_0067	PF08_0067::hypothetical protein	0.297419189	0.758625323	0.132444114	0.598692521	0.968737055	0.69606511	0.506229171	0.499198211	0.815591443	0.653879346	0.586416319	0.446528877	0.751042816	0.526071389	0.726034923
PF08_0068	PF08_0068::hypothetical protein	8.181496302	20.84874336	14.68652081	11.39538344	6.916609537	0.932230626	0.96878869	1.377020402	0.999253743	0.840835467	1.092183916	0.5423268	1.417652618	1.783597166	0.900220215
PF08_0069	PF08_0069::importin beta, putative	0.875429291	1.014076506	0.7392648	0.752160259	0.788563579	0.869378018	0.834594788	0.699542084	0.613223919	0.716344476	1.206969595	0.949447422	0.966048314	1.129505208	1.408101149
PF08_0070	PF08_0070::hypothetical protein	1.683153285	10.4186982	6.146990658	3.390230327	2.142254702	0.87070396	1.02133943	1.084465379	0.974307349	0.889182634	1.057662079	0.748988803	0.862403612	0.697104863	0.53923674
PF08_0071	PF08_0071::Fe-superoxide dismutase	1.371835255	0.941036343	0.92468697	0.808940384	0.628949078	0.837106485	0.95412137	0.711090455	0.675085875	0.747095035	1.135123198	1.095715498	0.948986082	0.721050261	0.728149436
PF08_0072	PF08_0072::hypothetical protein	0.857116605	1.469237447	0.721132243	1.380667051	1.046188882	0.982846814	0.835984646	0.937658454	0.971549724	1.265274059	1.036651773	2.118761569	2.541031367	4.571895214	4.118984624
PF08_0073	PF08_0073::hypothetical protein	2.16665125	1.519912635	0.936486551	1.008300585	1.567207426	0.585584327	0.441588181	0.777579188	1.295965314	1.3151648	1.139030251	1.371515347	1.623171581	5.250692989	13.64986237
PF08_0074	PF08_0074::hypothetical protein, conserved	1.084839351	1.213961123	0.845750258	0.646379618	0.559038373	1.158986873	1.068441023	0.893385714	0.712294016	0.802839865	1.256897891	1.10034373	0.722465167	1.187377271	1.718441746
PF08_0075	PF08_0075::60S ribosomal protein L13, putative	0.838846261	0.766121605	0.498157396	0.465870733	0.403713059	0.999892015	0.974894715	0.668677785	0.62493251	0.64992981	1.029285223	0.985090389	0.964024048	1.060602952	1.260152308
PF08_0076	PF08_0076::40S ribosomal protein S16	0.845729218	0.748431496	0.432243334	0.4074497	0.349745553	0.960281784	0.990479325	0.62810884	0.465042122	0.44088409	1.187511257	1.079132411	1.065367991	0.977747642	0.913500521
PF08_0077	PF08_0077::GDP-mannose 4,6-dehydratase, putative	2.541773562	1.123330195	1.783480983	0.948717637	5.158807369	0.959247859	1.062604312	1.206595031	1.840598745	1.56653005	1.507037727	1.307391115	0.392081129	1.502145899	0.820383583
PF08_0078	PF08_0078::hypothetical protein	1.048157676	1.254841986	0.808062114	0.716456524	0.886873758	1.021621361	1.123364831	1.003794193	1.037438407	0.89819675	1.113114535	1.064938638	1.29975206	1.285755961	1.549227684
PF08_0079	PF08_0079::hypothetical protein	0.631202729	0.571645939	0.677962972	0.59126755	0.59086346	0.918401736	0.932109225	0.801888083	0.712789407	0.644251964	0.783269968	0.767172588	0.919140979	1.083879116	1.249474153
PF08_0080	PF08_0080::hypothetical protein	0.839525735	1.140859105	1.497785019	2.027572166	1.656476894	0.655082491	0.579072542	0.718578622	0.793310063	0.762592825	0.584572553	0.698460554	0.677098935	0.947485375	1.181631326
PF08_0081	PF08_0081::hypothetical protein	0.832788455	0.905302187	0.699631237	0.603141496	0.484062467	0.858965499	0.901074309	0.661829781	0.569094741	0.49967082	1.283039697	1.441235973	1.548827226	1.296552592	0.909734496
PF08_0082	PF08_0082::hypothetical protein	1.68295565	5.632095921	9.83376921	16.30486867	7.627148387	2.316778928	2.145970748	2.075959878	2.470191394	2.49351816	1.219366779	1.105155766	1.09710636	0.804579238	0.621831139
PF08_0083	PF08_0083::hypothetical protein	0.97340506	1.089124744	0.914583277	0.854339048	0.697884126	0.905001936	0.947500724	0.878128693	0.794074036	0.640984106	0.894166417	0.873468327	0.809988093	0.624263016	0.275113056
PF08_0084	PF08_0084::hypothetical protein	0.890490156	0.799676715	0.840485327	0.662188012	0.745981586	0.789948218	0.720984485	0.852642521	0.865181382	0.777409358	1.086703331	0.841126868	1.058197476	1.100967398	1.110802225
PF08_0085	PF08_0085::ubiquitin-conjugating enzyme, putative	0.86299664	1.151332382	1.153836555	1.588028928	1.893460399	1.198238359	1.153143367	1.140259083	1.191796217	1.346407618	1.404076533	1.050131644	1.420085501	1.792975565	2.315562491
PF08_0086	PF08_0086::hypothetical protein, conserved	0.619047799	0.615501644	0.564737554	0.586040034	0.715333191	0.809197472	0.856594882	0.72852201	0.685764475	0.610727539	0.798658225	0.758900784	0.729918803	1.049961834	0.887845803
PF08_0087	PF08_0087::importin alpha, putative	0.777541156	0.77854122	0.544549835	0.565335666	0.522983841	0.832759801	0.792450809	0.798568321	0.833163473	0.886514834	0.98390837	1.040864963	1.072111584	1.18506367	1.659060027
PF08_0088	PF08_0088::hypothetical protein	1.026851878	1.121471666	0.861560626	0.6213886	0.933502734	1.210195244	0.977036689	1.922068231	2.42512718	4.670772976	0.802876674	0.719974236	1.548726418	3.288215635	4.059775833
PF08_0089	PF08_0089::hypothetical protein	1.39281046	1.265160589	1.181411649	0.936389375	1.092404355	0.989683482	0.907191583	0.733459177	0.785794814	0.802028511	0.902058089	0.709357214	0.710171201	0.83387834	1.107490721
PF08_0090	PF08_0090::hypothetical protein	na	na	na	-0.163039935	-0.767335658	2.631576857	3.785024043	2.523675845	2.634188688	8.085230621	1.232496473	1.554897943	0.818134717	0.795199271	0.778912922
PF08_0091	PF08_0091::hypothetical protein	2.044601147	3.060554492	2.452068884	2.686240489	2.783568913	1.196431151	1.162662332	1.175943115	1.355935509	1.424714847	1.143187867	1.077250841	0.787944548	0.562259427	0.516455723
PF08_0092	PF08_0092::hypothetical protein	0.39914811	0.301374493	0.308829558	0.307970453	0.457788064	0.713662822	0.699619272	0.770970193	0.624189048	0.500238739	0.810387491	1.06188928	0.967704296	1.274052977	1.1783023
PF08_0093	PF08_0093::hypothetical protein	3.598570969	4.229747072	4.60674605	3.73897685	2.818436441	0.956406679	0.92865085	0.874287297	0.892039333	0.836281792	0.803245549	0.769247892	0.673868535	0.795241903	0.943467441
PF08_0094	PF08_0094::cullin protein, putative	0.812269329	1.261243906	1.505943729	1.922331185	4.292034022	0.95114216	0.815101271	0.90343148	0.880766587	1.052716747	0.700370514	0.954076905	0.785322214	0.707644419	0.667302425
PF08_0095	PF08_0095::dihydropteroate synthetase	0.477127981	0.812109567	0.815281911	0.76406214	0.638759557	0.656516169	0.569551657	0.618476085	0.770157148	0.739176789	0.921661655	0.660144653	1.030322047	1.5321371	2.281650658
PF08_0096	PF08_0096::RNA helicase, putative	0.9012501	1.013329829	0.748559367	0.680647004	0.607810263	0.954526133	0.935708133	0.673708431	0.568288975	0.536677962	1.747130514	2.126066937	2.554024209	3.517733968	3.521887126
PF08_0097	PF08_0097::hypothetical protein	1.447990358	2.072336603	1.515190063	0.987585688	0.706437828	0.474949589	0.423336774	0.393203589	0.446456519	0.576082123	0.516277171	0.42313372	0.498066779	0.790989688	0.950499635
PF08_0098	PF08_0098::abc transporter, putative	1.221558994	0.35118923	6.863607271	2.579473571	2.527881345	0.663006637	0.619015595	0.798429461	1.034068848	0.989067852	1.002937538	1.264389786	0.971378574	1.700358817	1.434049839
PF08_0099	PF08_0099::hypothetical protein, conserved	0.877054939	0.775590647	0.286019501	0.162134651	0.191106439	0.81753482	0.727084159	0.39659136	0.567056067	0.431380075	0.847281497	0.896418388	0.688783059	0.538681728	0.809344699
PF08_0100	PF08_0100::ruvB like DNA helicase, putative	2.77962328	2.33559175	na	2.086493249	4.98325339	3.17107955	2.32259829	3.785763299	20.14209878	14.93146934	1.719969533	2.384389938	2.16922151	4.878107873	15.64228826
PF08_0101	PF08_0101::hypothetical protein	0.917295064	1.478489776	0.893446665	1.426468216	1.079853791	0.947683887	0.899765609	0.722548638	0.716817873	0.636502507	0.679114266	0.596458967	0.656766566	0.475796873	0.451886421
PF08_0102	PF08_0102::asparagine-rich antigen Pfa55-14	0.906873872	1.137003573	1.04195194	0.88825149	0.736373522	1.098195838	0.957590589	0.755274833	0.943938489	0.726972262	0.811941014	0.985842689	1.069595023	1.2635691	1.716194017
PF08_0103	PF08_0103::erythrocyte membrane protein 1 (PfEMP1)	1.186684007	0.517664197	0.507078788	-1.406308954	0.673555236	-46.20134083	-16.42516036	-5.565944158	-3.834952705	3.846393496	1.753606386	1.386206193	1.20009814	1.030537244	1.051915073
PF08_0104	PF08_0104::rifin	1.255892856	3.350207475	0.401603753	1.099574974	2.998673609	0	0	0	0	0	0.992054198	1.141327801	1.461072547	1.144075318	0.992044062
PF08_0105	PF08_0105::rifin	0.607350502	5.825613573	0.754300282	0.350713437	2.778523129	0.21602907	0.426034738	0.093140672	0.638011608	0.524320503	0.645524685	1.378334663	0.909826588	0.784336983	0.321997948
PF08_0106	PF08_0106::erythrocyte membrane protein 1 (PfEMP1)	0.534670841	3.867768073	-0.78936691	0.287852365	1.413993799	-1.312564142	-0.162424934	-0.755534266	-3.62494062	-1.246349949	0.853446588	1.410894267	1.250753359	2.660802137	1.999466295
PF08_0107	PF08_0107::erythrocyte membrane protein 1 (PfEMP1)	1.444612572	0.69816299	-0.847342436	0.571178072	1.725951646	0.706317906	1.095730614	1.525873228	0.793709978	0.619207588	0.727060044	0.840808439	0.700228914	0.694820909	0.995472723
PF08_0108	PF08_0108::pepsinogen, putative	1.298820148	1.568460534	1.019187356	1.128595215	1.035399898	1.241754144	1.093747974	1.192418754	1.263485208	1.655084865	0.771871277	0.544314419	0.35770632	0.213564301	0.112270585
PF08_0109	PF08_0109::hypothetical protein	0.751395441	0.764448468	0.535929971	0.475983862	0.596195451	0.73941385	0.699574824	0.712192617	0.715074783	0.771075648	1.248916374	0.562758712	0.494231013	0.547632958	0.572046337
PF08_0110	PF08_0110::Rab18 GTPase	0.781938046	0.969033107	0.528415818	0.640130552	0.494637208	0.734726781	0.757686993	0.533824927	0.38458355	0.413283814	1.010222127	0.65813865	0.45527849	0.417024941	0.491177801
PF08_0111	PF08_0111::hypothetical protein	0.940546257	0.836048768	0.708860632	1.686444391	1.564711897	1.357020626	1.397935206	1.455947918	1.646427856	1.580107879	1.406394955	1.485829237	1.933991763	2.127704317	1.666271886
PF08_0112	PF08_0112::hypothetical protein	0.915323886	0.628664866	1.11495787	1.347178166	0.990628168	0.64118189	0.479387571	0.605121742	0.781478856	0.744443501	0.591550245	0.421611138	0.503794856	0.72316244	1.006828666
PF08_0113	PF08_0113::vacuolar proton translocating ATPase subunit A	0.856394231	0.957399873	0.760485209	0.784521651	0.910368012	0.891593337	0.779997675	0.796125243	0.627106457	0.676661124	1.246973472	0.940963139	0.864844176	0.651826528	0.542600268
PF08_0114	PF08_0114::hypothetical protein	0.717524477	0.758355177	0.726536855	0.796282635	1.239955692	1.110289091	1.148373608	1.093843923	1.127544121	1.242210506	1.067721681	1.05987614	1.233872361	1.36178077	1.625405065
PF08_0115	PF08_0115::hypothetical protein	0.625346209	0.5023248	0.549212851	0.603659531	0.486533438	0.820293737	0.801129076	0.808799633	0.74618189	0.668243145	0.614339809	0.630468056	0.554614227	0.461900841	0.259003792
PF08_0116	PF08_0116::hypothetical protein	0.499290883	0.542709527	0.582840723	0.636119881	0.596471337	0.428716286	0.435331424	0.505749354	0.594536323	0.685555433	0.351438717	0.377225203	0.448773424	0.776488765	3.685474201
PF08_0117	PF08_0117::hypothetical protein	0.202486263	0.211591632	0.257755659	0.469779886	0.579449925	0.335668875	0.325675296	0.548785102	0.689986021	0.745930833	0.251206851	0.309626752	0.521700538	0.801122351	1.365147127
PF08_0118	PF08_0118::hypothetical protein	0.988736303	1.365455456	0.319696029	0.773736562	1.207152178	0.769372414	0.861561971	1.028013033	0.628766761	0.572433305	0.547578665	0.30217886	0.147546662	0.077355311	0.018277302
PF08_0119	PF08_0119::hypothetical protein	1.592060341	1.818713566	1.423052617	1.251316864	0.934631734	1.381255429	1.445499867	1.606110963	1.220644332	1.477622086	1.957283405	2.614928807	2.215891496	0.666516852	0.318043706
PF08_0120	PF08_0120::hypothetical protein	0.704508658	0.728538185	0.549118303	0.430020974	0.478491266	0.711733991	0.712490203	0.623362521	0.634408955	0.747898142	0.771514629	0.834922664	0.705961829	0.470016914	0.399683151
PF08_0121	PF08_0121::peptidyl-prolyl cis-trans isomerase precursor	0.788145004	0.765517355	0.613490609	0.676688418	0.850794395	0.918219419	0.866384452	0.970054386	0.851574461	0.940434405	0.883896683	0.894507282	0.903452365	1.132847469	1.418259903
PF08_0122	PF08_0122::hypothetical protein	6.858306019	10.26962139	8.975298895	10.91101841	17.43314199	6.117959281	8.550806515	6.650104678	8.897638374	7.15762146	2.740057648	4.964943223	5.819437834	6.569428439	5.052465665
PF08_0123	PF08_0123::hypothetical protein	0.828902101	0.696090392	0.518556621	0.420535354	0.542642658	0.867841005	0.861021826	1.078789024	1.149660006	1.236421142	0.718248014	0.894830653	0.904247526	0.890843109	0.855880119
PF08_0124	PF08_0124::hypothetical protein	0.855000525	1.007971748	0.781257511	0.64946549	0.484592796	0.895594808	0.869199272	0.932145708	0.818999007	0.863262937	1.704560981	1.822727288	1.509876334	1.137827036	1.130828629
PF08_0125	PF08_0125::tubulin gamma chain	0.592395632	1.472957338	0.762178847	0.904763388	0.997422036	0.486041476	0.380698654	0.462053357	0.620765268	0.694121835	0.512565362	0.328713792	0.39480177	0.533210102	0.78716757
PF08_0126	PF08_0126::DNA repair protein rad54, putative	0.832094596	2.679926329	1.196064555	1.936206394	3.50713616	0.904107811	0.85175991	0.759827212	0.782484481	0.944685762	0.736155374	0.523364782	0.527073478	0.642714717	0.826129386
PF08_0127	PF08_0127::hypothetical protein	0.641982763	0.663705699	0.540135031	0.473384185	0.52471113	0.89406906	0.952679252	0.88376067	0.925441586	0.927397176	0.853206742	0.893568698	1.016548105	1.256282814	1.15312671
PF08_0128	PF08_0128::hypothetical protein	0.619301799	0.600688544	0.542251105	0.548954958	0.639077481	0.689984854	0.628818373	0.701043323	0.759111061	0.784914155	0.649013552	0.634205066	0.682866845	0.846368923	0.974099008
PF08_0129	PF08_0129::protein phosphatase, putative	0.883097878	1.192797973	0.008468092	0.522682096	1.660499298	0.897022663	0.95228523	1.088453554	1.335806168	1.537847302	0.625668796	0.495712165	0.442202292	0.354854518	0.314611149
PF08_0130	PF08_0130::wd repeat protein, putative	0.509128326	0.579830413	0.483846836	0.463853621	0.44914756	0.758909294	0.864136212	0.75344296	0.734083029	0.805828654	0.995077273	1.246000638	1.352056768	1.387427793	1.243797888
PF08_0131	PF08_0131::1-cys peroxidoxin	0.957816962	1.549532559	0.999787285	0.813154341	0.865590083	1.167395781	1.195190919	0.963564772	1.028420093	0.861649267	0.981511938	1.035038654	0.822779251	0.867873071	0.917186626
PF08_0132	PF08_0132::glutamate dehydrogenase	1.753032017	2.239828369	1.328199277	1.012933429	0.580293842	1.027832239	1.031324157	0.842425709	0.78842643	0.77989944	1.109275503	1.005574883	0.953548442	1.299606255	1.614189039
PF08_0133	PF08_0133::hypothetical protein	2.22746172	4.273641093	7.270639015	4.751729176	4.431376939	2.07947765	2.495330034	2.302679099	2.158369822	2.062778011	3.781443734	5.919251644	6.527653347	7.25973335	10.79904387
PF08_0134	PF08_0134::hypothetical protein	1.6918205	3.800015911	3.784288045		2.687920803	1.305685579	1.305685579	1.144308709	1.195655895	1.467062448	1.225272547	1.378398228	1.336284665	1.684009846	1.887805952
PF08_0135	PF08_0135::hypothetical protein, conserved	0.641531418	0.58390151	0.603795376	0.64890315	1.035469732	0.87513216	0.87513216	0.861599189	0.782656855	0.751079921	1.236460188	1.370178123	1.450289443	1.254100299	1.204749522
PF08_0136	PF08_0136::hypothetical protein	0.157118313	1.252999992	1.055380696	0.098037087	0.357183659	0.515371345	1.739378291	0.128842836	1.224006945	0.805267727	1.206807998	0.968251203	1.240020499	1.221300407	1.734733362
PF08_0136b	PF08_0136b::	0.964448654	7.851797596	0.720712793	0.553045518	0.470353595	0.269589633	0.315804999	0.48526134	0.500666462	0.192564024	0.51848402	0.739548518	1.128459072	1.653452879	2.070179177
PF08_0137	PF08_0137::hypothetical protein	1.345618059	1.763486252	0.829380898	3.013327372	1.516645156	-0.53433407	-0.817216838	0.565765537	1.131531074	0.942942562	0.79597832	1.218130468	1.162292565	0.972387757	0.900741916
PF08_0138	PF08_0138::rifin	0.862491669	1.81854861	1.082473263	0.980798757	3.650666905	na	na	na	na	na	0.808185532	1.531594456	0.557481611	1.149195415	1.477582335
PF08_0139	PF08_0139::rifin	1.341147511	11.09411484	3.684179498	1.946832726	1.489433541	2.796029632	1.90638384	2.668937376	4.829505729	4.194044449	0.972256087	1.081353294	1.653055613	0.721926488	0.547620577
PF08_0140	PF08_0140::erythrocyte membrane protein 1 (PfEMP1)	0.876019327	0.693877549	0.139275822	0.478423833	1.202021829	1.248192037	1.813462069	0.396701731	2.244793925	0.401853569	0.85639547	0.881656201	1.184961198	0.782241908	1.293661493
PF08_0141	PF08_0141::erythrocyte membrane protein 1 (PfEMP1)	-1.250877351	2.269271604	-9.295369415	0.624274679	1.775573832	2.522579231	2.261789822	0.952670475	1.361058339	2.192981957	0.928355669	1.011654401	0.928543891	0.937673578	1.022037162
PF08_0142	PF08_0142::erythrocyte membrane protein 1 (PfEMP1)	2.077198149	1.274990167	1.101525307	0.866910929	1.517371566	2.305126243	2.083145304	1.045977568	2.069089947	1.109862898	0.886346896	0.838224964	0.670749155	0.789878941	1.728771717
PF10_0001	PF10_0001::erythrocyte membrane protein 1 (PfEMP1)	1.735136506	4.182943921	0.553974171	2.159703582	1.61036812	1.352947005	0.771431908	1.00992032	0.499161823	0.786558024	1.584158829	2.271423356	0.663831664	1.514344463	0.4803516
PF10_0002	PF10_0002::rifin	0.626072093	-8.407873368	11.46461503		5.001225679	0	0	0	0	0	0.885572419	0	0	0.77491677	0.453331404
PF10_0003	PF10_0003::rifin	8.19670292	2.459916634	1.564796345	0.83015876	3.108155321	-3.520318757	-5.154752465	-0.25145134	0	0	1.644870807	0	1.131575133	0	0
PF10_0004	PF10_0004::rifin	0.476348201	2.208518331	2.336607456	1.215695633	2.060675067	1.272417752	3.886032595	1.134859076	2.200938815	2.132159477	0.884800406	0.647424853	0.646427776	0.618545717	1.711454172
PF10_0005	PF10_0005::rifin	1.03834627	5.302306723	12.25725051	2.455557452	1.918420106	2.568710097	1.588136532	1.032581507	1.711095696	na	0.577958002	0.823138432	0.687964767	0.657940031	2.232497373
PF10_0006	PF10_0006::rifin		2.609573621	16.24190335	8.202529294	2.654158033	1.20085006	2.123608527	2.287935377	2.212092216	4.120811785	1.573683684	2.509574745	3.337385412	0	3.94800262
PF10_0008	PF10_0008::hypothetical protein				3.749918474		0	-9.629106893	0	0	0.687793349	0	1.349763229	0	2.333730501	0
PF10_0009	PF10_0009::pseudogene, stevor, putative			-1.006845563		-1.355833195	0	-0.203347606	-0.101673803	0.30502141	0	0.98353327	1.956686362	2.138750931	0	3.470020917
PF10_0011	PF10_0011::erythrocyte membrane protein 1 (PfEMP1), truncated, degenerate		0.638927045	1.654570794	0.345914945	4.032849726	0	0	0	0	0	1.093470597	0	0	4.400354256	3.672379706
PF10_0012	PF10_0012::erythrocyte membrane protein 1 (PfEMP1), truncated						#N/A	#N/A	#N/A	#N/A	#N/A	0	0	0	0	3.421345109
PF10_0013	PF10_0013::hypothetical protein	0.885806375	0.783070674	0.385141688	0.819275632	0.776189162	1.113570216	1.164187043	1.01233656	1.062953388	0.911102904	1.864945579	1.938403722	1.955995699	2.011836727	2.272082149
PF10_0014	PF10_0014::hypothetical protein	2.618790164	3.791887008	3.6805801	4.019468797	2.570590465	1.016036818	1.274077915	1.467608737	1.483736306	1.032164387	1.698353706	2.846744165	2.926757844	2.055307604	0.475561928
PF10_0015	PF10_0015::acyl CoA binding protein, putative	2.583847359	3.815389906	3.946834854	4.568535378	2.784086722	1.135953561	0.88134328	1.331807624	1.273051405	0.959684905	2.820614374	5.570367388	5.847030122	2.696222916	0.511128837
PF10_0016	PF10_0016::acyl CoA binding protein, putative	1.066606754	1.375950935	0.925265284	0.929857801	0.575458876	1.022593793	0.852992871	0.483861453	0.404049255	0.274354432	1.167859871	0.986305035	0.651961318	0.477054879	0.629774047
PF10_0017	PF10_0017::hypothetical protein	1.231292686	2.16547154	0.855044242	0.51163103	0.892376196	0.670122829	0.623907462	0.716338197	0.670122829	0.681676671	0.530698779	0.355464447	0.454827	0.712840643	0.969721929
PF10_0018	PF10_0018::hypothetical protein	1.591021129	1.698030475	1.362899589	0.849813667	0.997920282	2.511035532	2.723409789	3.31450929	3.094098025	2.633865351	2.573268368	6.039695743	7.45953022	5.020146971	1.482768062
PF10_0019	PF10_0019::early transcribed membrane protein	1.029646518	1.275293956	0.819603552	0.585680837	0.481044732	1.256506096	1.361214938	1.361214938	0.802767784	0.523544207	1.287822874	1.486590902	1.554765902	1.078399974	0.19783503
PF10_0020	PF10_0020::hypothetical protein	1.703211673	3.415760596	3.601937494	4.325128975	3.426424238	0.935675914	0.964933452	0.958456522	0.692182867	0.62474741	1.007860679	1.073249167	0.825619365	0.569004889	0.466622886
PF10_0021	PF10_0021::hypothetical protein	1.235051043	1.052455858	0.898567336	0.610833377	0.81015194	1.646179193	1.723103454	1.723103454	1.461560965	1.400021556	1.561771442	1.39653165	1.257997658	1.136374603	0.661923086
PF10_0022	PF10_0022::hypothetical protein	2.158116465	2.005560959	2.647380126	2.372578804	2.811463615	3.399943133	4.229197555	3.773107623	3.358480412	2.404837826	2.820404517	3.151765236	2.569565783	1.708694936	0.688693506
PF10_0023	PF10_0023::hypothetical protein	1.369761993	1.220580912	1.141216344	0.972500387	0.956335714	1.32156465	1.231967047	0.895976034	0.694381426	0.559985021	1.700465991	1.772263072	1.921487825	1.219054035	0.419424423
PF10_0024	PF10_0024::hypothetical protein	1.999551877	1.880967911	1.879532973	1.813678327	1.976043772	1.765713185	2.252936406	2.269312439	1.631734045	1.56362134	1.07362776	0.951555412	3.169358863	1.20773588	0.385808072
PF10_0025	PF10_0025::PF70 protein	1.149551809	1.354359026	0.808510765	0.647919391	0.651308504	1.963609295	1.855015271	2.049911293	1.273193312	1.209661026	2.97039008	2.876074318	2.608055249	0.648371127	0.114839874
PF10_0026	PF10_0026::hypothetical protein	2.517331827	3.549968254	2.58363077	1.72294064	1.0765485	1.060064338	1.093467987	0.961328797	1.167578022	1.016173619	0.728248607	0.709688356	0.74371858	0.974148671	0.966820158
PF10_0027	PF10_0027::hypothetical protein	0.386558429	0.527516164	0.250001999	0.442872901	2.590964323	2.163579487	2.055101362	3.986629912	1.716468926	1.961229055	1.38994297	1.545440168	1.094411902	3.468140635	2.319607534
PF10_0028	PF10_0028::hypothetical protein, conserved	0.928311949	0.963113946	0.663244316	0.606337594	0.595919427	0.932734023	0.866110164	0.749518411	0.716206482	0.707878499	0.78413292	0.69177697	0.582194265	0.496264449	0.477825268
PF10_0029	PF10_0029::hypothetical protein	1.914200316	2.660023309	3.247889075	2.783196339	2.201333244	0.660485892	0.581227585	0.547259739	0.483098252	0.456678817	0.363679196	0.442662524	0.406418833	0	0.467011896
PF10_0030	PF10_0030::hypothetical protein	6.39741007	39.95176665	15.99259446	8.545655046	4.740264367	0.747108804	0.710737615	0.839254256	0.76187641	0.724884606	0.364195295	0.37103683	0.402792771	0.512584522	0.567996564
PF10_0031	PF10_0031::hypothetical protein	2.241624475	2.008702754	1.802624844	1.446207926	1.997346807	0.85214065	0.847535639	0.640688148	0.780106559	0.617931643	0.412860772	0.356001949	0.371793453	0.373891802	0.447663883
PF10_0032	PF10_0032::hypothetical protein	1.027476811	1.531501904	0.458858355	4.612514879	3.167899606	1.323024399	1.163554412	1.332628548	1.493891261	1.48883728	0.745405735	0.853839654	1.03191723	1.520742252	1.998723294
PF10_0033	PF10_0033::hypothetical protein	1.004977161	0.966035712	1.000486588	1.233920106	1.926781592	1.201559612	1.211656752	1.161171054	1.130879635	1.26214245	0.874880833	0.856749126	0.688473506	0.529230184	0.632820134
PF10_0034	PF10_0034::hypothetical protein	0.657162332	2.030043912	2.212538276	1.315235686	1.529208223	1.76876608	1.473493534	1.797565309	1.79524582	1.9028273	1.042100123	0.963097717	0.975052515	0.652446814	0.682559198
PF10_0035	PF10_0035::hypothetical protein	0.381603718	3.130288383	1.089570226	1.414697925	1.622156871	0.83321567	1.254401613	1.130792695	0.750809725	1.075855398	1.087680206	1.310943741	1.726886139	2.133730529	2.149921035
PF10_0036	PF10_0036::N-acetyltransferase, putative	0.900804111	1.166925787	0.8845325	0.647546935	0.625135854	1.145811698	1.210914635	1.171852873	1.015605823	0.898420536	1.214875134	1.002222394	0.989695985	0.552667926	0.384883595
PF10_0037	PF10_0037::hypothetical protein	1.177754798	1.249188725	0.97964895	0.945406848	1.138092115	1.053270883	0.959874373	1.421878775	1.897045956	1.93806009	0.930265137	0.800597725	1.041847171	0.770301123	0.796156469
PF10_0038	PF10_0038::ribosomal protein S20e, putative	0.89626381	0.685990941	0.520553527	0.450624254	0.33947191	0.805407391	0.856097367	0.461842	0.46747422	0.343565391	1.096261956	0.808115271	0.701346872	0.456524078	0.473241466
PF10_0039	PF10_0039::hypothetical protein	1.114159283	1.162585596	1.061741917	1.023859819	0.981032133	1.202031424	0.928842464	0.983480256	1.065436944	1.557177073	1.031123546	0.837775168	0.544754372	0.198485816	0
PF10_0040	PF10_0040::hypothetical protein	0.820692206	1.026307455	1.268625347	1.288207232	1.020270722	1.448756238	1.192662964	1.312364673	1.398168229	1.904182462	2.130335036	1.957359683	1.37867958	1.739133915	1.742217688
PF10_0041	PF10_0041::U5 small nuclear ribonuclear protein, putative	0.392882757	0.375819433	0.261859452	0.261801291		0.534626869	0.524726371	0.61383085	0.65343284	0.742537318	0.831148151	1.129249914	1.327595782	1.796616371	2.210214572
PF10_0042	PF10_0042::hypothetical protein	0.224598714	0.136444525		1.026019367	0.846120923	0.478173809	0.620487443	0.4895589	0	0.893729619	4.475051316	1.492770743	0	0	2.718295112
PF10_0043	PF10_0043::ribosomal protein L13, putative	0.967996177	0.861685838	0.552737148	0.458141048	0.430756362	0.895795449	0.909266057	0.559030243	0.552294939	0.491677201	1.471038119	0.957234344	0.916327821	0.931477708	1.20399483
PF10_0044	PF10_0044::hypothetical protein	0.867978754	1.131574409	1.035015445	1.001690885	1.153393777	1.165231021	1.303129856	1.077725281	1.53872327	1.430503806	2.202445799	3.406855641	3.713082987	0.873524907	0.88085707
PF10_0045	PF10_0045::hypothetical protein	1.292293152	2.338067605	2.529885657	1.909961144	1.6732191	0.814798606	0.794714034	0.746131713	0.73241355	0.707358639	0.660492787	0.609842089	0.498787853	0.488771093	0.520952101
PF10_0046	PF10_0046::hypothetical protein	0.984985055	1.237761662	0.937099903	0.981016841	0.907762318	1.126628935	1.077832706	1.043643378	0.852315111	0.847819105	1.20785711	0.993147521	0.888095224	0.821458891	0.784474563
PF10_0047	PF10_0047::hypothetical protein	1.457834515	1.525503377	1.007919057	0.720241935	0.52193336	0.897063962	0.888771418	0.7345105	0.652074772	0.569639044	0.705927886	0.742023773	0.781110727	0.931047306	0.877859894
PF10_0048	PF10_0048::hypothetical protein	2.461574078	4.872777469	6.101484085	6.249864273	3.70148641	0.993695814	1.082024331	1.137229653	1.115147524	0.96057262	0.654113804	0.563379483	0.505809391	0.346052118	0.414338235
PF10_0049	PF10_0049::hypothetical protein	3.637223957	20.77716699	14.28412407	8.842279163	13.00401698	1.774044927	1.829040357	1.806116686	1.000431486	0.954124962	1.183507545	1.186358806	1.72516173	1.396001303	1.263791484
PF10_0050	PF10_0050::hypothetical protein	0.69508752	3.491744181	4.674891396		6.110181708	0.748627925	0.447633192	0.63286072	0.872112943	0.779499179	0.664787387	0.370435041	0.445304217	0.618757221	0.756728007
PF10_0051	PF10_0051::ADP/ATP carrier protein, putative	1.301807251	1.497348595	1.610289992	1.148157996	1.272644375	0.56139426	0.690450412	0.529130222	0.632375143	0.445243723	1.015348807	0.488625748	0.5269759	0.992203288	0
PF10_0052	PF10_0052::hypothetical protein	1.067888718	-0.881296578	0.986708651	3.464210487	2.242976013	0.994843983	0.982561959	1.338740669	1.338740669	1.166792326	0.891232472	0.817849339	1.167953024	1.112682549	1.95638498
PF10_0053	PF10_0053::tRNA ligase, putative	0.669839928	0.744265581	0.618748071	0.924150563	1.080063411	0.708285684	0.837718885	0.752373694	0.940301287	0.973215476	1.439074472	0.900799555	0.995290051	1.271292156	1.078128785
PF10_0054	PF10_0054::hypothetical protein	0.459851434	0.43356538	0.431007775	0.41869767	0.506866763	0.831838875	0.997604277	1.145770115	1.068838821	1.030118517	0.992203346	1.115539996	1.367558008	1.858587734	1.479374087
PF10_0055	PF10_0055::hypothetical protein	1.111246594	2.27928569	0.981705955	2.182391908	1.642567131	0	1.50693401	1.37493979	1.913916188	2.61788536	0	1.018753539	1.68811857	2.365563341	1.691264001
PF10_0056	PF10_0056::hypothetical protein	0.58930822	0.931279099	2.092805626	2.894811613	8.097055449	1.05188099	1.1958226	2.269848453	25.24514377	2.192341433	0.829556017	1.796587303	4.635813532	4.794181744	2.146877346
PF10_0057	PF10_0057::regulator of nonsense transcripts, putative	1.002071545	1.520855113	1.18503411	1.302545099	1.170167971	0.850238618	0.914685773	0.853831017	0.861821722	0.857668983	0.688311693	0.597130134	0.653390637	0.592979053	0.91358461
PF10_0058	PF10_0058::hypothetical protein	0.711547595	0.544846312	0.65149603	0.500567345	0.686943392	0.776867441	0.696773152	0.804563246	0.751363545	0.775709803	1.122315093	1.05255196	1.220457142	1.16270484	1.114515777
PF10_0059	PF10_0059::hypothetical protein	2.233492833	2.317695632	0.825771927	0.969366674	1.683865932	0.380061736	0.462035836	0	0.745219091	1.497890372	0.946160396	0.719903752	0.538670779	0.575892236	0.765274393
PF10_0060	PF10_0060::hypothetical protein	0.609086829	2.033438128	-0.244246823	0.713168155	3.394116957	0.327357547	0.47538246	0.397392548	0.507205449	0.578545357	0.570323928	0.506921288	0.532962525	0.565897084	0.863009555
PF10_0061	PF10_0061::hypothetical protein	0.092392788	2.302211138	1.03113524	0.795137299	5.535786155	na	0.149520304	0.279104568	0.637953298	0.867217765	0.657768004	0.581977523	1.112107454	5.462892249	7.924777541
PF10_0062	PF10_0062::hypothetical protein	1.024501398	0.883068273	3.712547817	13.66470312	23.59794382	4.209295436	4.166777301	16.11437344	14.54120242	12.54285004	3.11315691	5.751189511	11.37329192	7.872563673	10.20046046
PF10_0063	PF10_0063::hypothetical protein	0.910050674	1.392104817	0.530300813	0.750596455	0.54117515	1.102374875	0.987435315	0.956088162	0.459758242	0.350043207	1.376336946	0.885817735	0.923424751	0.667286346	0.882906051
PF10_0064	PF10_0064::hypothetical protein	0.610222135	1.265502681	0.896149214	1.279917829	1.280219976	0.466733007	0.464844946	0.746885196	0.81468679	0.862259167	0.571921737	0.486313024	0.705693393	1.333446322	1.747233948
PF10_0065	PF10_0065::hypothetical protein	2.270026362	2.717062216	0.212266746	0.96054957	1.39732837	0.597009156	0.552551027	0.558902188	0.679574252	0.660520768	0.422328467	0.550742189	0.80244716	1.219997276	1.758889157
PF10_0066	PF10_0066::hypothetical protein	1.000029622	0.97348527	0.845043737	1.215008565	1.146211354	1.306740538	1.352192383	1.272651655	1.22719981	1.363555344	1.185230422	1.185647715	1.176460548	1.922583171	2.334742681
PF10_0067	PF10_0067::hypothetical protein	0.369966674	0.546309497	0.390258984	0.711310505	0.834828006	1.807426553	1.874368277	1.517345748	1.517345748	1.182637127	3.205856933	2.287742789	2.215541472	2.572872636	4.022479769
PF10_0068	PF10_0068::hypothetical protein	1.065310069	1.02018385	0.844120755	0.744100324	0.80955088	1.180920683	1.132859957	0.878824694	0.7277767	0.748374154	1.695160988	2.140226164	2.005877824	2.458957518	1.692724079
PF10_0069	PF10_0069::hypothetical protein	0.992749395	0.989900341	0.868928902	0.678197277	0.768664537	0.964328844	0.997812484	0.870574651	0.790213914	0.930845203	1.558702859	1.299102338	1.620903402	1.500530108	1.002720414
PF10_0070	PF10_0070::hypothetical protein	1.272378138	1.10311958	0.8370312	0.644088989	0.692044959	0.941542378	0.70114858	0.734536607	0.721181396	0.881443929	1.032892997	1.041527868	0.90489175	0.912129439	1.151229255
PF10_0071	PF10_0071::rhoGAP protein	0.980905336	1.66740408	2.183265163	3.410182246	6.22495577	0.938443849	0.946013395	1.13981268	1.126528128	1.177291391	0.807760866	0.743666936	0.632151197	0.41063459	0.352349729
PF10_0072	PF10_0072::hypothetical protein	1.128582872	na	2.751507598	1.781559586	7.2264318	1.321811542	1.020252134	1.826276042	2.226489769	2.74748343	0.968696748	0.940066439	1.065480254	0.84985702	0.80667323
PF10_0073	PF10_0073::hypothetical protein	0.681178193	0.582868128	0.410503247	0.592745022	0.618803293	0.608530966	0.934529698	1.140995561	1.130128937	1.282261678	0.93067823	0.887263832	0.861101079	0.333390106	0.360588431
PF10_0074	PF10_0074::hypothetical protein	0.767267959	0.855828011	0.679701499	0.688919053	0.82999921	1.511085801	1.511085801	1.575583366	1.345234921	1.713792433	1.392340199	1.44224564	1.449375636	1.251609085	1.508749236
PF10_0075	PF10_0075::asparagine-rich antigen	1.3497958	1.930795792	1.485465124	0.842841296	0.529057121	0.959884106	1.019949164	0.937654013	0.751843213	0.67592282	1.403153372	1.693711151	1.53063524	1.479150628	1.691956195
PF10_0076	PF10_0076::hypothetical protein	0.937989258	1.612369781	4.776670376	0.857455322	2.349895946	1.754860263	0.914634192	0.581922543	0.303335038	0.505045977	1.653023442	1.932037003	1.61710203	2.865067279	3.960003429
PF10_0077	PF10_0077::eukaryotic translation initiation factor 3 subunit 7, putative	0.692936744	0.707488418	0.647947257	0.587432284	0.576347129	0.880746642	0.836118825	0.724852877	0.79674313	0.718841785	1.23222752	1.273382283	1.610156855	2.030228725	2.10886506
PF10_0078	PF10_0078::hypothetical protein	0.731803836	0.901845403	0.743056879	0.592273768	0.578801693	0.782222668	0.778640345	0.690161265	0.621943205	0.573611866	0.938932602	0.744560358	0.697520324	0.573692568	0.618526815
PF10_0079	PF10_0079::hypothetical protein	0.886284295	0.954336625	0.676512308	0.464796073	0.440717656	0.632479067	0.618766705	0.503200225	0.537779412	0.529178219	0.588576013	0.470775383	0.44999634	0.377751089	0.318380617
PF10_0080	PF10_0080::endonuclease, putative	0.973259065	1.140872551	0.535835652	0.858173666	2.568007431	0.802917618	0.85652972	0.851706486	0.847603716	0.981256503	0.968609528	0.66478439	0.543663495	0.576727511	0.885972844
PF10_0081	PF10_0081::26S proteasome regulatory subunit 4, putative	1.130870931	1.246050081	1.253624372	1.198612539	1.192306712	1.004068137	0.875706312	0.954264935	0.921952143	1.029117963	0.909969757	0.88778215	0.919113161	0.668572815	0.731305614
PF10_0082	PF10_0082::hypothetical protein	1.251616535	1.341408809	1.535132846	1.266484192	2.032440249	1.04962405	0.984523575	0.969231517	1.080502608	1.264249505	0.863538841	0.891541012	0.68371314	0.551166541	0.573344352
PF10_0083	PF10_0083::hypothetical protein	1.639661903	2.269334135	0.978994523	0.655350149	1.031916814	4.332484102	7.099010095	5.063264553	15.39858807	22.39320096	1.566998412	2.019781467	2.14635908	3.394092918	4.669702172
PF10_0084	PF10_0084::tubulin beta chain, putative	1.247283785	3.514643571	3.960475773	7.23550288	4.037369364	1.095907739	1.084717287	1.183216572	1.287135044	1.71691832	1.275422038	1.054040961	0.994998373	1.319970345	2.883443985
PF10_0085	PF10_0085::nucleolar protein NOP5, putative	0.778205539	0.825084383	0.692840836	0.521013519	0.503612054	1.000254136	1.087237494	0.92014528	0.855843761	0.791542241	1.52954838	1.404642495	1.562389763	1.328129827	0.872560914
PF10_0086	PF10_0086::adenylate kinase, putative	0.53778571	0.436688523	0.268804353	0.26087463	0.294942438	0.687384952	0.666555105	0.555462588	0.56240587	0.597122282	0.907422485	0.58680588	0.518845042	0.771915869	0.999408514
PF10_0087	PF10_0087::diphthine synthase	0.460846381	0.437887343	0.341324525	0.387565165	0.377645715	0.691368646	0.683771188	0.653381357	0.698966103	0.531822035	0.898599798	0.790363269	0.978180653	0.895989015	0.989515848
PF10_0088	PF10_0088::hypothetical protein	0.751932498	0.41514037	1.149239883	0.84967608	1.16010412	3.813678551	3.310775885	1.005805332	1.047713888	2.388787664	0.766419879	1.413225864	0.934369058	1.142117157	0.965976262
PF10_0089	PF10_0089::hypothetical protein	0.528712516	0.465037193	0.420138748	0.435524296	0.575416101	0.958484849	1.004700483	0.904160457	1.070884167	1.098396248	0.936629169	1.136111803	1.479219177	1.890586739	1.759134235
PF10_0090	PF10_0090::hypothetical protein	0.97180589	0.836058578	0.967921769	1.100171782	1.823233209	1.083060801	1.146109491	0.953158555	1.028922888	1.527964426	0.645200289	0.631360998	0.654629299	1.240749097	1.105443443
PF10_0091	PF10_0091::hypothetical protein	0.370935589	0.458326628	0.239856599	0.522875956	0.428464607	0.417935982	0.388777658	0.60260537	0.622044253	0.699799785	0.650635173	0.623673105	0.454300366	0.638067141	0.97580379
PF10_0092	PF10_0092::hypothetical protein	4.124158392	9.539970032	5.828480742	3.792200781	3.145795789	1.178312718	0.842191462	0.766658596	1.004587125	1.144322928	0.803991872	0.972326555	1.106621272	1.420427763	1.996977
PF10_0094	PF10_0094::hypothetical protein	0.871724815	1.248141746	0.939523898	0.791782545	0.93548098	1.100406439	0.959406701	1.621496991	1.754208797	2.301946619	0.964973943	0.98470747	0.878707562	0.601743894	0.514928656
PF10_0095	PF10_0095::hypothetical protein	0.821735415	0.71294208	0.643415599	0.570286859	0.857330935	0.81234168	0.878030716	0.783306384	0.8859148	0.863059466	1.170556575	1.062240378	1.161099097	0.928950694	0.864392684
PF10_0096	PF10_0096::hypothetical protein	0.787185142	0.80893443	0.862142835	0.64787096	0.67922186	1.081169696	1.243105149	0.688222046	0.961634484	0.691291156	1.009831535	0.6229107	1.494945029	1.356167852	1.297875537
PF10_0097	PF10_0097::hypothetical protein	1.003797349	0.890955553	0.792588875	1.009911876	1.503564761	0.781393446	0.667736217	0.909257828	0.951879289	1.449129663	0.405869729	0.2553938	0.587653345	1.258709569	1.761820811
PF10_0098	PF10_0098::hypothetical protein	0.967467018	0.935384849	0.882821912	1.015419103		0.894675858	1.007795794	0.966661272	1.182617514	1.30602108	0.582613441	0.718904246	0.790223601	0.841363832	0.822967054
PF10_0099	PF10_0099::hypothetical protein	0.742070519	0.797388798	0.675993482	0.47968093	0.503072183	0.857240752	0.873956551	0.75523018	0.592969446	0.483206828	1.12035676	1.360665282	1.208194293	1.356814445	1.094163505
PF10_0100	PF10_0100::hypothetical protein	1.285324212	1.360924475	1.123901932	1.108899739	1.036165551	1.287080066	1.14205696	1.323335842	1.196440625	1.432103172	1.138782549	1.216293581	0.754897003	0.399177972	0.219214291
PF10_0101	PF10_0101::hypothetical protein						0	0	0	0	0	0.53485905	0.555147843	0.475053644	1.5800062	3.494000589
PF10_0102	PF10_0102::hypothetical protein	1.792260676	-2.182000673	0.346576587	1.586320558	1.612466077	0.356813002	0.27447154	0.777669363	0.54894308	1.399804854	2.073681166	0.238601956	0.851108298	1.339043713	1.704732323
PF10_0103	PF10_0103::eukaryotic translation initiation factor 2, beta, putative	0.925088678	0.882420726	0.856805892	0.640826023	0.585338579	0.895795434	1.001876472	0.571658928	0.518618409	0.418430762	1.079058751	0.92783132	0.869970021	0.970711805	1.13503108
PF10_0104	PF10_0104::hypothetical protein	1.101693686	0.707683565	0.624182662	0.707692668	0.744560752	0.897463657	0.833813752	0.712878933	0.649229028	0.776528838	1.044116588	0.807195955	0.83664875	0.916993403	1.24369876
PF10_0105	PF10_0105::hypothetical protein	2.028891419	2.021557286	2.658522183	2.399668021	4.091911856	0.496398871	0.621541443	0.742512597	0.809255302	1.105426057	0.59081098	1.101112221	1.452814034	1.796504075	3.445121477
PF10_0106	PF10_0106::hypothetical protein	1.022183048	1.424088562	1.178009278	1.284506202	1.744135142	1.468667441	1.345488881	1.39286525	0	1.601321274	1.047202095	1.237406475	1.420375677	2.669272649	2.679958811
PF10_0107	PF10_0107::hypothetical protein	0.529626764	1.022398295	1.337178927	2.055792907	2.610983925	1.978728739	1.970552174	2.07684752	1.749784918	2.1749663	1.595576367	1.834505352	1.7259006	2.291957945	3.036815383
PF10_0108	PF10_0108::hypothetical protein	0.570750022	0.790291509	0.601723738	1.199060538	0.700101248	0.373213833	0.515478383	0.376335576	0.39817099	0.393690303	0.708457951	0.80724249	0.628797315	0.835127078	0.659095533
PF10_0109	PF10_0109::hypothetical protein	0.888586472	0.743680432	0.607017335	0.484443559	0.369047078	0.646131099	0.633705501	0.552939113	0.689620692	0.627492702	0.784154234	0.858499573	0.856593809	0.802528195	0.635390467
PF10_0110	PF10_0110::hypothetical protein	0.699729739	1.906734761	1.721130066	4.896093568	6.169132164	0.951713605	1.089380014	1.022008264	0.993422029	1.072303509	1.08022387	1.176895246	1.333841793	1.471951624	1.645033723
PF10_0111	PF10_0111::20S proteasome beta subunit, putative	0.654872513	0.566810535	0.583708975	0.483513853	0.492261952	0.748157453	0.707716509	0.576283443	0.641999976	0.631889741	0.954945887	0.652462423	0.617175163	0.815688337	0.895979828
PF10_0112	PF10_0112::hypothetical protein	1.313209587	1.317230573	1.614140851	0.719435378	1.088740861	0.948584991	0.77366861	0.800578822	0.894764566	0.820761482	1.057720868	1.431926709	1.083320682	0.510630345	0.296544235
PF10_0113	PF10_0113::hypothetical protein	1.392906934	1.294438412	2.000093764	1.170862786	2.330299606	0.338754291	0.3567166	0.307805188	0.294866383	0.236667651	0.839793574	1.306185935	1.959956837	1.943577462	0.879902689
PF10_0114	PF10_0114::DNA repair protein RAD23, putative	0.489329111	0.483399314	0.420883892	0.389165797	0.425382117	0.605464844	0.604818518	0.646039822	0.748446758	0.794120537	0.645350799	0.634411913	0.730946285	0.880136366	1.107731898
PF10_0115	PF10_0115::QF122 antigen	0.761151077	0.893135426	0.715371477	0.698510985	0.640232679	0.910290346	0.924165524	0.654891787	0.538889652	0.535380275	0.887183213	0.86049418	0.846035381	0.883993148	0.926543072
PF10_0116	PF10_0116::hypothetical protein	0.942368328	1.491928548	0.902133658	0.951215637	1.076647674	0.597699039	0.585246975	0.709767609	0.759575862	0.697315545	0.593335106	0.437672792	0.459283908	0.478474034	0.562777217
PF10_0117	PF10_0117::hypothetical protein	0.880683951	0.987690004	0.665608575	0.708676019	0.937094719	0.707911746	0.760458898	0.82145438	0.872290019	0.882886846	0.453308703	0.574032346	0.393867761	0.539316841	0.566502266
PF10_0118	PF10_0118::hypothetical protein	0.684030717	1.66631706	0.444279944	0.858539939	0.876515198	0.677387949	0.659927852	0.661024905	0.655723732	0.723370013	1.060024926	1.025351887	0.963537998	0.865995164	0.901016245
PF10_0119	PF10_0119::hypothetical protein	0.744471002	0.906903262	0.654774398	0.799162961	1.21432642	1.275544131	1.275544131	1.761465705	1.761465705	2.21701718	0.907335596	0.792546325	0.633678951	0.454486987	0.382049367
PF10_0120	PF10_0120::hypothetical protein	0.829902136	1.378899444	1.510268383	5.868774539	5.211207317	0.797048883	0.687363257	0.93598401	0	1.133418137	0.660683037	0.486854695	0.517824321	0.447449236	0.43059553
PF10_0121	PF10_0121::hypoxanthine phosphoribosyltransferase	1.258419525	1.224023084	1.039979078	0.680827085	0.695764846	1.202288708	1.477622	1.156399826	0.660799901	0.523133255	1.139788191	1.474537901	1.507472563	1.461057975	1.47471106
PF10_0122	PF10_0122::phosphoglucomutase, putative	0.866247021	1.244969151	1.023177152	1.155500901	1.399810747	1.010118325	0.921922919	1.039848577	0.845363522	0.863920827	1.358211796	0.977988498	1.127630002	1.820448152	2.498427179
PF10_0123	PF10_0123::GMP synthetase	0.857326172	0.786599353	0.617091664	0.564997515	0.694664137	1.275390078	1.287265979	0.927291566	0.792584894	0.670491252	1.463527611	1.667401725	1.750204035	1.737182924	1.439214879
PF10_0124	PF10_0124::hypothetical protein	1.876880879	2.245433931	1.953311663	1.305769283	1.372573786	0.940188551	0.891707952	0.840673269	0.808412083	0.814648076	0.599327331	0.667037836	0.71764734	0.653563216	0.729760368
PF10_0125	PF10_0125::hypothetical protein	na	1.101620703	2.078896382	2.310039989	2.104672844	0.389241755	0.523898145	0.59539881	0.692415357	0.585033422	0.649614945	0.476607803	0.890243704	1.538477097	1.468421546
PF10_0126	PF10_0126::hypothetical protein, conserved	0.818371283	0.836825543	0.653025997	0.577737691	0.520666992	0.861465702	0.835643997	0.794822308	0.729891979	0.752820222	1.226600819	1.020356896	1.12138945	0.893375612	0.649776126
PF10_0127	PF10_0127::hypothetical protein	0.725427966	1.048449149	0.948644178	0.767931927	0.58761179	0.919114889	1.039934488	0.853172232	0.801387441	0.76937155	0.948805613	0.796731307	0.807757141	0.71207439	0.662937683
PF10_0128	PF10_0128::hypothetical protein	0.734915973	0.668544468	0.494382737	0.410132357	0.512435999	0.747394478	0.748351211	0.685883488	0.694692539	0.663332884	0.846111173	0.853361841	0.9664635	1.055777422	0.959345486
PF10_0129	PF10_0129::hypothetical protein	1.068827831	1.831897482	1.540901087	1.069433541	0.847914764	1.255049877	1.350816308	1.295610408	0.993060563	0.897065535	0.822712602	0.87232807	0.649110822	0.368812618	0.24985293
PF10_0130	PF10_0130::hypothetical protein	0.677707534	0.651224812	0.398517724	0.39406166	0.495794349	0.598115675	0.499782661	0.545987366	0.536679697	0.51552482	0.614546343	0.480633804	0.531407988	0.494103711	0.625208566
PF10_0131	PF10_0131::hypothetical protein	1.373976781	1.232233449	1.242445597	1.463480084	2.193658184	1.395691353	1.655352587	2.41459826	2.014715399	2.651291598	1.384373378	1.60636634	1.365201796	1.745883081	1.300006577
PF10_0132	PF10_0132::phospholipase C-like, putative	1.636553699	1.88176029	1.67376984	1.423656524	1.225487797	1.02096239	0.980743295	0.897525032	0.851747183	0.787821716	1.170459341	1.059181228	1.042515547	0.903275029	0.812336026
PF10_0133	PF10_0133::hypothetical protein	0.908971611	-0.758954398	2.990500742	3.44699508	2.753159492	0.871970714	0.894316922	0.796458376	0.805916051	0.770006364	0.589340334	0.489222711	0.537340758	0.502628077	0.536809615
PF10_0134	PF10_0134::hypothetical protein	0.949234462	1.158817083	0.714611503	0.423808064	0.620050655	0.788257602	0.807964042	0.637174895	0.709431842	0.702863029	0	0.848530094	0.888510382	0.800341477	1.225391596
PF10_0135	PF10_0135::hypothetical protein	0.722837165	1.05234191	0.573491796	3.007336014	3.859963944	1.153225516	1.274504803	2.351815877	1.49242236	1.717364581	0.882627557	0.84093035	0.764996196	0.446625281	0.42110339
PF10_0136	PF10_0136::Initiation factor 2 subunit family, putative	0.905980395	0.737263485	0.566111187	0.579312671	0.793198365	0.945433055	0.909445512	0.996056003	0.930886027	1.043461991	0.750460765	0.707856665	0.627654554	0.651807685	0.81905326
PF10_0137	PF10_0137::GDP-fucose synthase, putative	1.743491833	-2.575217428			-28.87398307	2.864659456	1.151710026	1.584332067	1.59017831	5.665010231	1.303455301	0.401883117	1.303317165	2.582571306	1.35856252
PF10_0138	PF10_0138::hypothetical protein	1.135548806	1.126878328	0.895715269	0.782475193	0.609108331	1.348092847	1.217216951	1.059697136	1.007875202	1.241653014	0.880563047	0.740136204	0.28037678	0.118394716	0.071046389
PF10_0139	PF10_0139::hypothetical protein	na	na	na	0.546234788	13.27172883	1.336284305	0.668142152	0.334071076	1.002213228	0.296952068	0.5194477	1.505325511	1.010397956	1.015084067	0.976560715
PF10_0140	PF10_0140::hypothetical protein	1.451588907	2.562933575	2.338493024	3.561953642	2.498752824	1.446480577	1.866465628	1.267595314	1.433729654	1.538339597	0.895058547	0.648470066	0.874071056	1.241961808	1.723083694
PF10_0141	PF10_0141::cdk7, putative		0.245361607	0.214322672	0.225018672	0.38513544	0.46332366	0.405408203	0.347492745	0.302447389	0.244531932	0.513609752	0.280074729	0.340875829	0.373224264	0.71584585
PF10_0142	PF10_0142::hypothetical protein	0.331095122	0.516622	0.556375827	0.729708967	0.942462553	0.720646921	0.694604626	0.82951828	0.931801302	1.152614826	0.753574411	0.739129164	0.983030818	1.236585363	1.296336883
PF10_0143	PF10_0143::ADA2-like protein	0.783194143	1.031915757	0.920318105	0.801544154	0.713858168	0.594055812	0.617053908	0.548649309	0.563948713	0.596912061	0.844139874	0.671130911	0.579243343	0.484653941	0.657082398
PF10_0144	PF10_0144::prohibitin, putative	0.650053878	0.499732713	0.329978908	0.23220839	0.319241608	0.642531553	0.753586389	0.666329017	0.650464041	0.499746763	0.684096661	0.731781484	0.808478177	0.954406194	0.713071045
PF10_0145	PF10_0145::hypothetical protein	1.009519614	0.840786014	0.845327628	-0.601919269	0.801624272	1.016410721	0.911005165	0.511969845	0.715251989	0.850773418	0.934427149	0.967696404	1.057761579	2.534751188	1.331981217
PF10_0146	PF10_0146::hypothetical protein	0.965897058	1.475830136	1.661803818	1.773788586	3.358582589	1.509254945	1.412520448	1.487073774	1.291828862	1.413116944	1.578684788	1.181955643	0.945968802	0.796185228	0.576349128
PF10_0147	PF10_0147::FAD synthetase, putative	0.86477194	0.976226122	0.947969513	0.924979927	1.033229031	0.6430129	0.569103371	0.598667183	0	0.768659099	0.702347219	0.617651649	0.642149817	0.631642985	0.552110838
PF10_0148	PF10_0148::hypothetical protein	0.446855587	0.574496621	0.332121133	0.215159251	0.258285296	0.415363662	0.404979571	0.529588669	0.550356852	0.643813676	0.263152586	0.246081531	0.298424836	0.35472927	0.448347591
PF10_0149	PF10_0149::cysteine -- tRNA ligase, putative	1.018550159	0.939071358	0.890087128	0.775367906	0.712512981	1.335012553	1.341138448	1.050218168	0.84317658	0.707861242	1.146280316	1.220705651	1.300221417	1.424732489	1.385409743
PF10_0150	PF10_0150::methionine aminopeptidase, putative	0.785242024	0.719432176	0.717883199	0.563709837	0.616535559	1.091419164	1.083942704	0.912068129	0.869351499	0.717308144	1.572252839	1.616909005	1.625091283	1.494787591	1.504118869
PF10_0151	PF10_0151::hypothetical protein	0.904724863	2.664192893	0.328036823	0.931129706	1.186216922	0.509421467	0.53299503	0.528786516	0.539734539	0.474899882	0.442314415	0.299227269	0.259060278	0.331046504	0.297502934
PF10_0152	PF10_0152::hypothetical protein	0.650115389	0.917915442	0.714211099	0.714911949	0.73386321	0.534706714	0.472874425	0.607670743	0.567065168	0.497491206	0.675066182	0.751421673	0.603780823	0.572927478	0.85049006
PF10_0153	PF10_0153::hsp60	0.633907942	0.653972745	0.851238141	0.654131909	0.514002146	0.863425938	0.834350427	0.572958107	0.46333767	0.410329495	1.68975371	1.627726758	1.563248605	1.630159802	1.871583482
PF10_0154	PF10_0154::ribonucleotide reductase small subunit, putative	1.025880687	4.983522354	5.196112957	9.011628553	6.590028479	1.228110901	1.344381756	1.562389608	1.649592749	1.751329747	1.212178665	1.472995165	1.441877807	1.399834654	2.074244416
PF10_0155	PF10_0155::enolase	1.159403878	1.092102572	0.854457395	0.659112206	0.617165389	1.117829749	1.143806205	0.863055079	0.817960768	0.768081857	1.372538942	0.999761122	1.031026218	0.844939741	0.983606172
PF10_0156	PF10_0156::hypothetical protein	1.001506443	1.181397077	0.705352117	0.678331183	1.185217485	1.978475147	1.642212992	1.460295388	1.386839038	1.559278382	1.167861748	0.96265084	0.668048733	0.369268276	0.160877157
PF10_0157	PF10_0157::hypothetical protein	1.074262468			1.075277829	1.614705064	0.417404791	0.381332772	0.185513241	0.278269861	0	0	0	1.853417483	2.035553393	0.360334652
PF10_0158	PF10_0158::hypothetical protein	0.717193151	0.627755313	0.664521409	0.581475435	0.871673014	0.660482266	0.617723833	0.688994452	0.778398449	0.706204667	0.650322724	0.651310584	0.716039355	0.769023425	0.971306828
PF10_0159	PF10_0159::glycophorin-binding protein 130 precursor	1.314379744	1.403330419	1.6896527	1.496120593	1.50590366	1.133129687	1.239268412	1.196101582	1.034994815	0.823865685	1.154390963	1.535504485	1.473874084	1.377393585	1.203493521
PF10_0160	PF10_0160::3.8 protein	1.090108588	1.049520482	0.729595995	0.557234396	0.454223027	0.952046219	1.034247715	0.721582151	0.572313088	0.556074087	1.365252126	1.563176586	1.59238593	1.792360032	1.400482007
PF10_0161	PF10_0161::hypothetical protein	2.408064745	6.22479791	27.84487276	12.32499384	67.823718	4.303869724	na	7.998178501	8.607739449	9.161885765	9.592858352	6.59112718	9.980026702	27.36545137	23.74109079
PF10_0162	PF10_0162::hypothetical protein	1.301036773	1.359347294	1.131550727	1.006644903	0.599325671	1.546668957	1.354142054	1.532772312	1.096726405	1.031456281	3.921610536	5.167685446	8.568698809	3.66347725	1.049683844
PF10_0163	PF10_0163::hypothetical protein	1.753252812	2.745749033	2.538352826	2.466701635	2.592346873	2.850407348	3.315779976	3.054007873	2.123262617	0	2.132747124	2.120756409	1.850648599	0.577050232	0.22538774
PF10_0164	PF10_0164::hypothetical protein	1.756034965	4.125920285	4.035053701	10.71026226	13.15604998	2.140319855	2.219590961	3.715833082	6.559684	17.14237662	1.7699437	1.669767335	3.483331284	7.627952345	29.39840066
PF10_0165	PF10_0165::DNA polymerase delta catalytic subunit	1.2151837	3.427142517	2.904749302	2.43665576	2.435620138	0.719029008	0.577199676	0.623582642	0.586628227	0.560977526	0.691154373	0.641982522	0.618968032	0.852170488	0.991596982
PF10_0166	PF10_0166::hypothetical protein	0.776646361	1.180307844	0.536984304	1.142832346	1.847436685	0.746328966	0.701096907	0.859409112	1.221265581	1.583122049	0.866143865	0.659072372	0.60760099	0.514114093	0.489844878
PF10_0167	PF10_0167::hypothetical protein	0.228833289	0.451294239	-3.56798132	na	8.688514442	0.551691288	0.75184049	0.935669869	0.933841506	0.826667898	1.510068216	0.741362861	1.178613553	1.094291737	1.581342722
PF10_0168	PF10_0168::hypothetical protein	0.969658193	1.086671092	0.852608742	0.667147322	0.620517237	0.752713243	0.685781873	0.784858788	0.93085826	1.068292021	0.579795034	0.707718561	0.752570949	0.56980226	0.465382775
PF10_0169	PF10_0169::phosphomannomutase, putative	1.01868531	0.719876844	0.662635617	0.541174095	0.567155422	1.15289567	1.12018941	0.932128414	1.079306585	1.185601931	1.483060658	2.31117365	2.475510207	2.093657918	0.99501017
PF10_0170	PF10_0170::hypothetical protein	1.348618795	1.587231135	1.447970618	1.29879984	1.04673512	1.906383892	1.991112065	2.457117016	2.28766067	2.28766067	1.262285682	1.748243482	1.190235101	0.593490942	0.21788969
PF10_0171	PF10_0171::hypothetical protein	0.756434095	0.809578699	0.834978922	0.795062041	0.642917435	0.718771895	0.802073804	0.677183031	0.691904575	0.58469568	0.781797991	0.879021362	0.999374021	1.260370116	1.531420377
PF10_0172	PF10_0172::hypothetical protein	0.585368655	1.407073754	1.076319225	0.717085052	1.316633145	0.75435406	0.691763049	1.514484676	2.304925376	3.123365538	0.73075581	0.872061664	1.117631567	2.906303827	2.220555227
PF10_0173	PF10_0173::hypothetical protein	2.349467911	2.474590419	2.521157216	1.67244569	1.79387922	0.807638735	0.916442381	0.879221875	0.926057886	1.00551356	0.705252138	0.772730017	0.787186533	0.873884814	1.079512121
PF10_0174	PF10_0174::26s proteasome subunit p55, putative	0.693650877	0.806934019	0.856773609	0.855532115	0.959436141	0.673402512	0.616116437	0.631216747	0.739915206	0.829478679	0.551467551	0.426367078	0.41356073	0.579022347	0.691402343
PF10_0175	PF10_0175::tRNA pseudouridine synthase, putative	0.533780387	0.565598558	0.387119175	0.527402064	0.668698004	0.440561118	0.350578096	0.571832648	0.54899042	0.658505216	0.419687339	0.383092625	0.408182796	0.529095889	0.677858565
PF10_0176	PF10_0176::hypothetical protein					1.222263065	0	0	0	0	0	0.365767974	0.347496468	0.639675102	0.799852515	0.563000978
PF10_0177	PF10_0177::erythrocyte membrane-associated antigen	0.948503047	1.601091482	0.732850202	0.709613748	0.944918597	1.13595817	1.131393204	1.163323745	1.192225016	1.338573754	1.049604354	0.988324452	0.745795662	0.667711674	0.596786036
PF10_0178	PF10_0178::hypothetical protein	0.655002576	0.445228661	0.483977292	0.450792544	0.682962051	0.820400258	1.255569091	0.649186291	0.563579308	0.691989783	1.454749552	1.057307013	1.592405368	1.711274624	1.033853955
PF10_0179	PF10_0179::hypothetical protein	1.468609285	1.710900381	1.5286989	1.308752201	1.051106692	1.3374155	1.493124075	1.276589209	1.011630902	0.939861992	1.644135906	1.833790621	1.48526347	1.178056351	0.89505034
PF10_0180	PF10_0180::hypothetical protein	1.004574097	0.96686768	0.906897703	0.719221241	0.621912589	1.168836177	1.082725421	0.860545381	0.835857917	0.725931525	1.355148276	1.378551177	1.253562755	1.007801017	0.942626864
PF10_0181	PF10_0181::hypothetical protein	0.902871356	0.913470651	1.140846422	0.997744499	1.793086975	1.136906545	1.119455071	1.127349071	1.227359826	1.156051752	0.873604618	0.832442396	1.316538272	1.268699629	1.238182387
PF10_0182	PF10_0182::hypothetical protein	1.01944143	1.122077948	2.2166027	1.630144102	2.647411138	1.120278508	1.231694507	1.043618271	1.066136997	1.147454308	1.081538005	1.237776603	1.419609985	1.471667251	1.762048763
PF10_0183	PF10_0183::hypothetical protein	0.856067418	0.88063694	0.656992349	0.587588525	0.512714603	0.810734254	0.833256572	0.66153025	0.660824578	0.686390347	0.752760506	0.70475724	0.573112633	0.481069328	0.40555832
PF10_0184	PF10_0184::hypothetical protein	1.236910614	1.10439945	-0.307917038	5.416549062	8.131642509	1.333168053	1.436955112	2.189864637	1.919451882	2.306352332	1.17561735	1.118897227	0.988358563	0.797622958	0.748544311
PF10_0185	PF10_0185::hypothetical protein	0.836311666	1.20413234	0.653720063	1.32462983	1.306295716	0	0	0	0	0	0.723037351	0.8754619	0.957026828	1.027064529	0.940742585
PF10_0186	PF10_0186::hypothetical protein	1.322572886	2.636110359	4.188566717	3.934260019	8.624407071	1.610666928	1.610414602	1.808225636	2.15192013	1.807596883	1.914071725	1.991189563	2.144188367	2.311389895	3.715487734
PF10_0187	PF10_0187::ribosomal protein L30e, putative	0.89569383	0.886276093	0.661020106	0.514655487	0.397269919	0.808041943	0.86834358	0.410051135	0.428141626	0.325628843	1.057562693	0.946647855	0.788802081	0.546550885	0.646333241
PF10_0188	PF10_0188::hypothetical protein	1.954852006	-0.512091357	1.406753714	9.242070693	73.72309974	1.408488432	1.431921905	1.789949229	1.895521105	1.896788672	1.354836534	1.042441508	1.108074365	1.350401834	2.006213276
PF10_0189	PF10_0189::hypothetical protein	0.991642612	2.870935725	1.125080652	2.226390131	4.619172483	1.249868522	1.173473507	1.644919431	1.622957609	1.760332469	1.175758691	1.043222471	0.888097348	0.879232594	1.128090986
PF10_0190	PF10_0190::hypothetical protein	1.826501969	8.467256424	11.44524161	7.983619624	8.263979518	1.251072982	1.224167714	1.529589895	1.916741514	2.104560567	0.849971817	0.833108387	0.731676114	1.037436246	1.498430708
PF10_0191	PF10_0191::hypothetical protein	0.760712004	1.318670879	1.025151883	0.810881307	1.075035475	0.898133663	0.750608864	0.885238639	0.747303819	0.758938861	0.980197418	0.875944191	0.910342788	0.681935343	0.536649969
PF10_0193	PF10_0193::hypothetical protein, conserved	1.530726722	1.153465275	0.902133699	0.950500215	0.800082506	0.937808077	0.946411821	0.903393101	0.782940688	0.894789358	1.138520225	1.016578951	0.79988422	0.318186485	0.232171421
PF10_0194	PF10_0194::hypothetical protein		0.700238393	0.583490099	0.706306793		0	0.889775637	0.704654532	0.54342002	0.674796289	1.198912875	1.143774606	0.827580898	0.697367678	1.008392009
PF10_0195	PF10_0195::hypothetical protein	0.697038749	1.213737182	-0.097602864	0.338604514	5.426275584	1.117295455	2.123646289	4.155312873	5.912673364	13.82161208	0.417460757	0.576585512	0.94967284	3.292574697	1.382271184
PF10_0196	PF10_0196::cytoplasmic dynein intermediate chain, putative	0.618600976	0.292993574	1.113956783	0.674605268	3.346143752	5.281951061	1.29916525	17.35178214	20.85814991	35.56335669	0.818093398	1.290836086	2.653964242	2.477745291	2.308688057
PF10_0197	PF10_0197::hypothetical protein	0.325713378	0.47339948	0.461238261	0.680319493	0.819303396	1.140856213	1.319649894	1.502637405	1.463677701	1.466846899	0.927318726	1.620207157	1.378911321	3.959054161	4.787473024
PF10_0198	PF10_0198::hypothetical protein	0.95348265	0.942672933	0.749114998	1.251457334	2.051936639	1.001358049	0.957207787	1.344548442	1.596202313	1.536453282	0.710596353	0.97199538	1.0272767	1.357419124	1.760228169
PF10_0199	PF10_0199::hypothetical protein	1.020925989	1.375800312	0.929452621	1.452575702	2.742663636	0.571534306	0.749177568	0.917079825	1.2809697	1.344085988	0.643020598	0.682513277	1.206879011	1.931282405	2.096829389
PF10_0200	PF10_0200::hypothetical protein, conserved	0.805205866	0.733732405	0.639496718	0.388197939	0.404109743	0.78532486	0.74159828	0.720052176	0.676325596	0.569646332	0.65406992	0.827199151	0.845296261	1.006113724	0.854245149
PF10_0203	PF10_0203::ADP-ribosylation factor	0.938323698	0.899858784	0.693345141	0.677547698	0.626749099	0.897102529	0.799099732	0.761406348	0.640787521	0.731251641	1.035646074	0.859444043	0.60212839	0.588090028	0.70677784
PF10_0204	PF10_0204::hypothetical protein	0.356383166	0.906094998	0.456963119		1.208460027	0.313573422	0.342080096	0.346831209	0.479862357	0.44660457	0.919107017	0.318186913	0.477987926	1.254810897	1.187677154
PF10_0205	PF10_0205::hypothetical protein	0.751614429	1.014832527	0.580563129	0.567987972	0.642314441	0.818648739	0.852975547	0.749747082	0.741280156	0.758893257	0.769103363	0.597818822	0.626607857	0.734110741	0.720284338
PF10_0206	PF10_0206::hypothetical protein	0.65090357	2.248801611	3.43240361	10.16843043	4.94455019	0.576923359	0.561747356	0.565333368	0.670567044	0.855547889	0.329839405	0.259898487	0.332151292	0.510440643	0.953516782
PF10_0207	PF10_0207::hypothetical protein	6.224265634	8.211303809	13.67296325	27.65871254	26.90199898	0.975495204	1.136956479	1.52715456	1.493516795	1.399331051	0.987757788	0.694191267	0.573903667	0.908354936	0.562847493
PF10_0208	PF10_0208::hypothetical protein, conserved	1.654433045	1.741060694	1.31248393	1.345995666	1.622277675	0.973423675	1.06395111	1.077336185	1.152571723	1.2111123	1.051220731	0.911175937	0.943855055	0.993405522	1.26438596
PF10_0209	PF10_0209::RNA helicase, putative	0.808320508	0.847318284	0.82601169	0.656132349	0.802972757	1.420579048	1.49956188	1.574146384	1.62015234	1.619524008	1.461845789	1.963642476	2.160699947	2.930196952	3.752074919
PF10_0210	PF10_0210::deoxyribose-phosphate aldolase, putative	0.744205663	0.734085642	0.819154371	0.853043304	1.524015918	1.55641723	1.548673861	2.098453082	2.191373513	3.546463142	1.253068526	1.712338361	2.264282103	3.699680294	5.568491955
PF10_0211	PF10_0211::hypothetical protein	1.088797825	1.276178551	1.118645086	0.842235941	0.688074566	1.004347	1.051416014	1.142301982	1.368846991	1.468756071	1.091588318	1.097443638	0.804598552	0.443610368	0.303546601
PF10_0212	PF10_0212::hypothetical protein	1.286673617	1.832230662	1.431247018	1.193414197	1.032240658	0.859453776	0.853114582	0.860876169	0.948027601	1.029505359	0.85142483	0.761277181	0.60166076	0.46180993	0.424260852
PF10_0213	PF10_0213::10b antigen, putative	3.403925161	6.757660228	7.528561544	7.206709289	4.076230134	1.317531591	1.532320009	1.374974883	1.386593867	1.332264945	1.342998076	1.289687652	1.172620735	1.34644998	1.511451902
PF10_0214	PF10_0214::hypothetical protein	1.672082395	1.973783688	1.480748342	1.200072449	1.057900307	1.326446099	1.400597303	1.123914249	1.080721856	0.999804498	1.76063995	2.179065195	2.582540013	3.208755996	3.849350751
PF10_0215	PF10_0215::hypothetical protein	0.890126865	1.374167045	0.979795381	0.856533483	0.719793841	1.02485175	1.118159149	1.074755912	0.877624912	0.826191121	1.140102142	1.027682024	1.09378597	0.995562734	1.26774884
PF10_0216	PF10_0216::hypothetical protein	2.585242061	5.370803348	9.666327873	6.290589904	9.45696482	1.823804357	1.89093826	2.069962001	3.423829039	3.490962941	2.51071095	3.840108982	5.606607093	3.966094602	3.504918379
PF10_0217	PF10_0217::pre-mRNA splicing factor, putative	0.99120264	1.246827788	0.903186911	0.711714834	0.596321429	0.831419558	0.868237391	0.633604375	0.512059483	0.464960911	0.693027034	0.508979935	0.538391306	0.500142267	0.544451612
PF10_0218	PF10_0218::citrate synthase, mitochondrial precursor, putative	1.316194819	1.622202426	1.907446807	2.413867605	5.239809336	1.697765206	1.581585193	1.842375866	1.766934296	1.585273067	1.341777203	0.999255015	1.122431946	1.410818136	1.189221138
PF10_0219	PF10_0219::hypothetical protein	0.637693539	0.70101978	0.571177311	0.374874252	0.466979732	0.805621416	0.839611205	0.736847363	0.693926777	0.629834798	0.730356197	1.345777643	1.473167194	1.709355354	1.10598095
PF10_0220	PF10_0220::hypothetical protein	0.921315785	1.550255172	0.594429206	1.188699704	2.657771017	1.49404002	1.753873067	2.370976553	2.598330469	3.117996563	1.069031401	1.242923461	1.14373048	0.714784457	0.534709925
PF10_0221	PF10_0221::GcpE protein	0.657725979	0.891118585	1.11802607	2.281676578	2.516276984	0.905478762	0.968422876	0.974482757	0.878756469	0.897523881	1.027276812	0.97766507	1.012808012	0.881879185	0.763617623
PF10_0222	PF10_0222::hypothetical protein	0.650903656	-7.763803683	0.150355617	3.160645576	3.220213493	0.710151067	0.670142556	0.750159577	0.950202131	1.270270218	0.607171488	0.590714228	0.657726166	0	1.034711604
PF10_0223	PF10_0223::hypothetical protein	0.721290374	0.711072416	0.585065758	0.598794798	0.702272415	0.614880422	0.527040362	0.497760342	0.527040362	0.683200469	0.659618521	0.504385212	0.436891464	0.253036373	0.164295424
PF10_0224	PF10_0224::dynein heavy chain, putative	1.671874067	1.55736264	4.943463643	3.385992942	1.264055837	1.929559589	3.017283362	552.2970934	-28.22347985	38.43445753	1.184535523	2.34463839	2.845861287	8.883051591	4.367691013
PF10_0225	PF10_0225::orotidine-monophosphate-decarboxylase, putative	0.543250323	0.6490774	0.540434826	0.643535382	0.57937878	0.961135186	0.778440068	1.03262458	0.802269866	0.83404293	1.124004199	0.956944925	1.140161611	1.551799206	2.140605508
PF10_0226	PF10_0226::hypothetical protein, conserved	1.024050895	1.402726611	1.093752182	1.532621192	1.317112021	0.588164236	0.522812654	0.392109491	0.424785282	0.452015107	1.062533578	1.131591087	1.221080887	1.684777616	2.114358803
PF10_0227	PF10_0227::hypothetical protein, conserved	1.913536133	2.69444034	4.649886217	8.29527388	6.448628218	1.58153417	1.907499228	1.64189807	1.418551641	1.563425	1.794902795	2.320037107	2.255427096	2.507795944	3.062417494
PF10_0228	PF10_0228::hypothetical protein, conserved	1.306089496	2.937655313	2.207348346	3.988883516	4.4432887	0.827054793	0.868407533	0.816716609	0.920098458	0.951113013	0.896630388	1.010108608	1.034289443	0.846239695	0.770117933
PF10_0229	PF10_0229::hypothetical protein, conserved					81.93433819	0	0	0	0	0	0	0	1.361306373	0	14.11019719
PF10_0230	PF10_0230::hypothetical protein, conserved	-0.179212612	-1.154078905	11.95327084	4.583233625	-1086.147444	1.77262205	1.568088737	8.172810306	20.28004615	9.135821326	0.783340666	0.78955478	1.354745631	1.766379502	0.682550216
PF10_0231	PF10_0231::hypothetical protein	1.238106111	1.217561232	1.341364242	3.097947486	1.74167114	1.518464021	2.079760526	2.687052094	3.341194731	3.484918752	1.502186734	1.301291648	1.606605598	2.217273852	1.05682192
PF10_0232	PF10_0232::hypothetical protein	1.024845737	1.122306186	0.910476433	0.703051431	0.670692529	0.77566925	0.804588615	0.640847023	0.628434389	0.663102515	1.026192605	1.03503725	0.929954874	0.822232334	0.715089869
PF10_0233	PF10_0233::hypothetical protein	1.03339188	1.794952932	1.528639034	1.100740813	1.085666007	0.57559646	0.526341774	0.711921076	0.704338399	0.725833553	0.68164117	0.722182802	0.729330188	0.886552927	0.640191128
PF10_0234	PF10_0234::hypothetical protein	0.313764914	0.665468846	0.906298784	1.952410814	2.516202141	0.700288823	0.707225062	0.632118098	1.120140785	1.223387175	0.932000951	0.827342898	1.181470215	1.678907882	1.473292188
PF10_0235	PF10_0235::hypothetical protein	2.910290075		3.3360151	2.836476753	2.334659828	0.931625315	0.98469258	1.002381668	0.902143501	0.801905335	1.432278237	1.611207152	2.169406899	3.166884294	3.148039774
PF10_0236	PF10_0236::hypothetical protein	1.400780488	1.058877039	0.899505621	0.824561884	1.266603602	1.329888773	1.422059282	1.369390419	1.119213323	1.382557635	1.341176167	1.381169414	1.263809684	0.863733927	0.648072627
PF10_0237	PF10_0237::hypothetical protein	1.669057647	5.870986302	0.639011336	1.157792022	4.815215691	1.765900678	1.805015222	6.016619599	5.927737162	7.571075071	1.463037904	1.567518815	2.187188896	2.433530786	3.591984802
PF10_0238	PF10_0238::hypothetical protein	0.489959395	0.911889024	1.4274266	2.820662408	1.872526366	0.744270384	0.721942272	0.818697422	0.922895276	1.034535833	0.614184553	0.916328381	1.02923242	1.487988853	1.454747855
PF10_0239	PF10_0239::hypothetical protein	1.10436088	2.118309337	1.012674725	1.303482012	1.450137822	0.615126533	0.772720934	1.006570691	1.220085685	1.29125735	0.729423378	0.866200155	0.938159821	1.429055723	1.507022837
PF10_0240	PF10_0240::hypothetical protein	0.897147827	3.413472739		1.068840983	1.672706468	0.728454245	0.72313706	0.893286957	1.19636646	1.105974328	0.985363709	0.986824681	1.462178668	1.851795205	2.260644072
PF10_0241	PF10_0241::hypothetical protein	0.714544759	12.55326695	0.711152049	1.01486721	2.340089891	0.858560731	0.827174879	0.974918256	1.089881256	0.966717539	1.082124055	0.860255391	0.70967046	0.886266655	1.295872095
PF10_0242	PF10_0242::hypothetical protein	1.099735794	1.231583749	0.822221574	0.644676189	0.81223948	1.058077674	1.187222445	1.080636902	1.162698626	1.305962167	1.513758551	1.506297456	1.557100099	2.060141884	1.637351635
PF10_0243	PF10_0243::hypothetical protein	0.333118925	-0.238578499	0.132681558	0.411014184	0.87296609	0.199344329	0.205004157	0.383691386	0.436158192	0.461266875	0.236161383	0.191810219	0.265085573	0.568444974	0.886654975
PF10_0244	PF10_0244::hypothetical protein	1.315936185	1.146985687	0.900554527	0.609011841	0.65262821	1.372082895	1.345468734	1.297990782	1.200672737	1.350951893	1.280937366	1.321190389	1.00140494	0.690930029	0.586148035
PF10_0245	PF10_0245::glucosamine--fructose-6-phosphate aminotransferase, putative	1.320695601	1.774407136	1.603141416	1.559715606	1.712085961	0.914253771	0.832870422	0.805473593	0.933070544	0.943349654	0.9626887	0.866178287	0.953162917	0.876904511	0.8853914
PF10_0246	PF10_0246::hypothetical protein	0.566041154	0.710699809	0.404994595	0.625854899	0.478680365	0.664478398	0.692655227	0.635635791	0.736171169	0.565481446	0.699883922	0.434254056	0.621440372	0.592527529	0.550078012
PF10_0247	PF10_0247::hypothetical protein	1.286427416	1.342622247	1.856388781	1.685063959	2.54134397	1.161757367	1.272096626	1.271473981	1.340751438	1.992660818	1.092936918	1.072859952	1.069613132	1.032160766	0.919866413
PF10_0248	PF10_0248::hypothetical protein	1.44843942	2.42114441	1.628852381	0.743404887	4.627932732	1.013719223	1.458089293	1.610841504	1.56918181	1.694160892	1.074870081	1.019401536	0.994747129	1.049371344	0.502289457
PF10_0249	PF10_0249::hypothetical protein	1.997090548	6.294975737	1.761979707	13.04138316	22.98489444	1.877385386	2.931356129	4.676995172	5.895648844	9.288117173	0.759484173	0.989798118	2.082155956	2.516668907	1.983967744
PF10_0250	PF10_0250::hypothetical protein	1.810981853	na	3.975625983	5.800924266	9.275491135	na	2.362065515	2.807111979	2.315698122	3.578267229	0.8242907	1.897205323	2.060031376	3.282555963	5.678101356
PF10_0251	PF10_0251::hypothetical protein	1.210091107	0.17526911	0.239145553	4.588932213	6.496844433	2.373252774	2.726187892	3.934794761	4.074211872	5.765052436	1.218802949	2.136262642	3.319087509	4.933279753	17.52023946
PF10_0252	PF10_0252::hypothetical protein	0.680879435	1.538771777	0.930325331	1.785675448	1.718689538	1.167015179	1.23960464	1.490875851	1.094425718	1.15584757	1.472282658	1.056413771	1.157927092	1.62266217	2.477505152
PF10_0253	PF10_0253::hypothetical protein	1.039637686	-8.393300983	0.432272379	2.262881832	2.613287096	1.078241203	1.102971506	1.271137565	1.147486051	1.152432111	1.281838925	1.035452896	1.379306314	1.617016513	2.453104313
PF10_0254	PF10_0254::hypothetical protein	1.142210623	1.286708845	0.679689734	1.047274498	1.259301448	0.757686949	0.654366001	0.981549002	0.878228054	1.033209476	0.934025379	0.565291185	0.469466104	0.306701058	0.247540545
PF10_0255	PF10_0255::hypothetical protein	1.011684115	1.311453187	1.082560277	0.541654849	0.700805227	0.901295938	0.828217889	1.023092686	1.096170735	1.144889434	0.721807661	0.549803175	0.463139687	0.332192336	0.292351002
PF10_0256	PF10_0256::hypothetical protein	1.076738335	1.428026874	0.967649788	0.872771446	1.129860989	1.034160627	0.919387221	1.077218301	1.177803852	1.277965882	0.628717153	0.53315774	0.410176035	0.348874511	0.272513268
PF10_0257	PF10_0257::hypothetical protein	1.41747166	1.308046991	0.804271313	0.491337746	0.424777816	1.216911112	1.328461298	1.02423352	1.145924631	1.125642779	1.461669781	1.49380872	1.48160035	2.115870445	2.326219521
PF10_0258	PF10_0258::hypothetical protein	1.85502662	1.885714895	2.123528981	1.273908537	1.496158407	1.709832044	1.865271321	2.167514359	0.682205714	0.785831899	1.908900607	4.013077106	3.270119765	2.320210322	2.277153587
PF10_0259	PF10_0259::hypothetical protein	0.634827843	1.291231865	1.020836131	0.705247852	1.047139151	0.679503478	0.698591151	0.771592798	0.895692987	0.887374937	0.887342335	0.920310169	0.865189987	0.918098526	0.771451894
PF10_0260	PF10_0260::hypothetical protein	1.819704363	1.14039417	0.926980562	0.859356271	0.691616277	0.482717389	0.607866341	0.768772137	1.036948464	1.126340573	0.751236946	0.661068882	1.072171226	1.769916253	2.34055387
PF10_0261	PF10_0261::hypothetical protein	-1.622921818	-0.301822415	1.602310944	1.986563913	0.959406123	19.93037666	7.972150664	20.19611501	86.09922717	52.88193274	2.495957333	2.776935251	5.458754438	7.435372022	4.550460693
PF10_0262	PF10_0262::hypothetical protein	1.104094114	1.134700347	1.067338423	0.907007355	0.778490558	1.306128937	1.007814589	0.968514302	1.049193125	1.060777462	0.930898082	0.778006469	0.455327257	0.219819319	0.09551617
PF10_0263	PF10_0263::hypothetical protein				0.671382796		0.880605786	1.271986136	4.696564193	2.103669378	5.870705241	1.029801604	1.815438652	2.055973243	0	0
PF10_0264	PF10_0264::40S ribosomal protein, putative	0.930990774	0.790706622	0.560696753	0.326151404	0.334814256	1.006346447	1.031505108	0.503173223	0.402538579	0.389959248	1.071115838	1.089724286	0.715702023	0.68788038	0.854826914
PF10_0265	PF10_0265::hypothetical protein	1.20651273	1.321029342	16.57989324	15.44339139	19.01119808	4.936125133	5.148475018	3.802764879	4.729459426	4.944366727	4.73714317	3.06219527	4.920903386	5.364182601	7.598834307
PF10_0266	PF10_0266::hypothetical protein	0.574171905	0.511615118	0.444190212	0.476003172	0.452024855	1.008307411	1.008307411	0.891964248	0.911354775	0.862878458	1.511134527	1.451492051	1.29376211	1.462552377	0.656490403
PF10_0267	PF10_0267::hypothetical protein	0.854286933	2.051109637	2.008788933	0.928550995	0.995443352	1.041970127	0.989212146	0.850722445	0.851785672	0.603574179	1.719743462	1.83363353	2.104913735	1.807157293	1.653257647
PF10_0268	PF10_0268::merozoite capping protein-1	1.710639167	2.06290351	1.754367039	2.150585271	2.22309887	1.439303696	1.498656426	1.869610987	1.943801899	2.047669176	0.993943726	1.228719613	1.033554321	0.475093507	0.405346071
PF10_0269	PF10_0269::DNA-directed RNA polymerase II, putative	0.838730887	0.619208107	0.539319014	0.54340073	0.554075196	0.755127347	0.845023459	0.761120421	0.641258937	0.521397454	1.033140927	1.133041213	1.169585144	1.071935775	1.333170531
PF10_0270	PF10_0270::hypothetical protein	0.809641125	0.945698524	0.892803484	1.211334808	1.09095796	1.143541236	0.921924718	1.019435986	0.992842004	0.913060057	2.213984544	2.883055942	2.566418821	1.873020251	1.595386447
PF10_0271	PF10_0271::centrin, putative	1.28250073	2.878108156	0.792716439	1.467991433	2.121323251	0.805854157	0.72983018	0.524565442	0.600589419	0.707022987	0.754270732	0.545874944	0.276837809	0.36601624	0.400096114
PF10_0272	PF10_0272::ribosomal protein L3, putative	0.99799363	0.877212549	0.545083857	0.45866669	0.399059828	1.005401447	0.938073714	0.67189405	0.629010089	0.66107595	1.156343475	1.109410636	0.988135884	0.963592977	1.353385708
PF10_0273	PF10_0273::hypothetical protein	0.809363859	0.788523193	1.635647231	1.337886525	0.883016102	1.266176785	1.3011058	0.995476921	1.126460726	1.659128201	1.139982053	1.762122952	2.221499371	2.229656275	3.827214409
PF10_0274	PF10_0274::hypothetical protein	1.227036884	1.703007892	1.224752124	0.963366618	0.868741441	1.121868505	0.906248106	1.082920316	0.892596167	0.841200615	1.253789947	1.730478814	1.702645735	2.863693287	3.001417699
PF10_0275	PF10_0275::protoporphyrinogen oxidase, putative	0.804854401	0.922474904	0.612282814	0.511527934	0.502064963	0.975549389	0.854422255	0.674440099	0.487411788	0.452861842	1.274851441	1.039313045	1.008604458	1.121990671	1.242859634
PF10_0276	PF10_0276::hypothetical protein	1.469053196	1.865177964	1.545321491	1.502160263	1.737392384	0.760252258	0.644770902	0.70251158	0.789122597	0.914227399	0.617989405	0.484547767	0.541161563	0.638572927	0.706064968
PF10_0277	PF10_0277::hypothetical protein, conserved	0.615516915	0.551710184	0.508018333	0.54579808	0.494508296	0.785589027	0.749050002	0.593759148	0.621163416	0.493276831	1.500613958	1.42954197	1.578087321	2.060815976	1.640035193
PF10_0278	PF10_0278::hypothetical protein, conserved	0.47353247	0.47237753	0.425550095	0.436871688	0.543093127	1.012149744	1.038531094	1.092166819	1.131693686	1.145757384	1.302636358	1.742255503	1.807548448	2.399146895	2.151783041
PF10_0279	PF10_0279::hypothetical protein	0.804291804	0.706947381	0.722572652	0.483048289	0.482243047	0.742366483	0.695296318	0.613867087	0.56169812	0.560022456	0.507838675	0.4914718	0.525539646	0.626259596	0.406267859
PF10_0280	PF10_0280::hypothetical protein	0.935017791	2.01209274	2.106396954	8.58747543	9.7351051	0.973073074	1.368546623	1.123977454	1.108366656	1.056330663	1.291634901	1.130010573	1.049422763	0.7073415	0.473367551
PF10_0281	PF10_0281::hypothetical protein	1.113029935	1.396961907	0.77627795	0.952671506	1.338234337	1.32468859	1.278646282	1.245275021	1.165861451	1.328828633	1.155859611	1.136260841	0.715158271	0.262159728	0.095830974
PF10_0282	PF10_0282::hypothetical protein	0.844922902	8.743021911	2.101561388	9.106944817	11.26331673	1.179074321	1.238028037	1.434540424	1.238028037	1.277330514	1.173557016	0.755643858	0.703366133	0.453275167	0.365973981
PF10_0283	PF10_0283::hypothetical protein	1.479788754	1.191236689	1.175507462	0.753752437	0.584456279	0.9973004	1.066079738	1.134859076	1.238028083	0.825352056	1.57480085	1.180023597	0.715345447	0.552232512	0.341257585
PF10_0284	PF10_0284::hypothetical protein	0.948560866	1.401344016	2.119760379	3.33551195	2.58028898	1.354318435	1.583896914	1.58467359	1.368977885	1.156344483	1.455402963	2.736102497	2.989530318	3.033381675	3.081936676
PF10_0285	PF10_0285::hypothetical protein	0.543462973	0.492506266	0.464025509	0.49711708	0.6967311	1.365222762	1.429291185	1.002377724	0.84440509	0.81163807	1.196830339	1.443915164	1.414088879	1.906354318	2.465650959
PF10_0286	PF10_0286::hypothetical protein	0.572928175	0.859308098	0.698886443	1.426544233	2.009128964	0.783074853	0.861739907	1.026221386	0.884981856	0.79558975	0.808778104	0.899215646	1.294027455	1.71216139	1.805650803
PF10_0287	PF10_0287::hypothetical protein	0.565900217	0.561483469	0.408567373	0.417701223	0.455658704	0.620506148	0.564802933	0.643937381	0.644531807	0.676566019	0.763155688	0.754132344	0.766423328	0.545330015	0.554931909
PF10_0288	PF10_0288::hypothetical protein	1.639224203	3.903067139	5.937511926	3.514145286	3.193566716	1.42252811	2.34196701	1.197005361	0.798003574	0.659220344	2.008149848	3.794883965	2.639400067	1.042936356	1.891859164
PF10_0289	PF10_0289::adenosine deaminase, putative	0.950656899	1.023959885	0.889077061	1.041859322	1.429233651	1.268578903	1.283883207	1.161608616	1.238210049	0.947707998	1.218556931	1.46149232	1.373686972	1.36108183	1.492751892
PF10_0290	PF10_0290::hypothetical protein	0.76792	2.600918214	4.163693669	1.746285447	0.959467685	0.655653504	0.874204672	1.529858177	1.966960513	2.731889601	1.021443817	2.00832636	0.980024658	2.500037498	2.023190404
PF10_0291	PF10_0291::hypothetical protein	0.9413674	2.286777711	0.696289633	1.140412729	1.573972818	0.787130837	0.934472995	0.743879663	0.69725845	0.61019639	1.090866585	1.003520671	0.987561395	0.766404535	1.063723363
PF10_0292	PF10_0292::hypothetical protein	1.467540148	3.036742969	1.77204821	3.144772857	6.296506983	1.576766336	1.453949401	1.944196378	1.698644257	1.617562436	1.3135626	1.371967319	1.178895659	1.027410548	0.985454372
PF10_0293	PF10_0293::transcription factor, putative	0.696384971	0.675885417	0.514804544	0.501501204	0.553965814	1.372269489	1.090296306	1.447462337	0.996305245	1.29707664	1.239465715	1.502640889	0.992708238	1.236201901	0.996241088
PF10_0294	PF10_0294::RNA helicase, putative	0.476210285	0.389346785	0.350697286	0.329640838	0.440368838	0.695355779	0.658010451	0.571011913	0.570590231	0.484013376	0.604441718	0.521618674	0.49864201	0.648829229	0.644145193
PF10_0295	PF10_0295::hypothetical protein	0.850629229	1.200340985	0.848319362	1.014486872	1.371064428	1.580447996	1.758601877	2.183091986	1.576677545	1.940526209	1.122257497	1.140263683	0.954422262	0.535303611	0.346923957
PF10_0296	PF10_0296::hypothetical protein	1.392060648	2.224903479	2.243821181	1.997382112	2.152072998	1.868318923	2.13350063	1.985676889	1.543425276	1.395153502	1.739315412	2.038204489	1.567186778	1.412787555	0.903738151
PF10_0297	PF10_0297::hypothetical protein	1.013662821	0.848924827	1.472966469	0.823749073		0.835177708	0.943174826	0.92877521	0.568784818	0.345590776	1.274634747	1.648904314	1.883454109	1.47704467	1.209446961
PF10_0298	PF10_0298::26S proteasome subunit, putative	0.496838223	0.599539938	0.632972243	0.695431199	0.650287519	0.670641693	0.636518736	0.679485992	0.784901365	0.720302874	0.657821724	0.518351002	0.685004882	0.82971478	0.801544835
PF10_0299	PF10_0299::hypothetical protein, conserved	0.352729062	0.267419559	0.190795326	0.295925898	0.550631997	0.486598986	0.404853636	0.37072924	0.46823676	0.520723381	0.752364541	0.803325093	0.859258652	0.735232337	1.05472074
PF10_0300	PF10_0300::hypothetical protein, conserved	0.325560148	0.18848231	0.124644604	0.177079488	0.352500377	0.235645131	0.190760344	0.235645131	0.347857098	0.336635901	0.287705125	0.319488769	0.418906754	0.665840189	0.770067493
PF10_0301	PF10_0301::calmodulin, putative	0.618898297	0.578231693	0.296754476	0.683578859	2.58713608	2.07505566	3.157693395	3.247913206	2.832902074	3.35617698	1.158987094	0.962301316	0.965944983	0.730234309	0.760736132
PF10_0302	PF10_0302::ookinete surface protein Pos28-1, putative						0	0	0	0	0	0.443819836	1.60177296	1.615298023	0.501588139	0
PF10_0303	PF10_0303::25 kDa ookinete surface antigen precursor (pfs25)	0.896841654	0.996080021	0.808730945	0.910965019	0.657156103	1.060944084	1.149356091	0.88412007	1.01673808	1.01673808	1.338030768	1.305763848	1.103303374	0.778238893	1.015706553
PF10_0304	PF10_0304::hypothetical protein	0.533819263	0.706903529	0.899209375	0.612231556	0.403108075	1.337133267	0.898850696	1.047421059	0.861708106	0.720566261	1.370814715	1.422857496	1.233085091	0.858251214	0.719013316
PF10_0305	PF10_0305::hypothetical protein	1.084932865	0.908896479	0.637344078	0.409149033	0.370132522	0.847466384	0.77737518	0.541613855	0.484266505	0.477894578	1.134223307	1.07652099	1.15936315	0.93125373	0.929616741
PF10_0306	PF10_0306::hypothetical protein	1.405889927	2.618046063	3.03145929	2.471961185	2.791268227	1.588733708	1.373869538	1.429617449	1.260458622	1.420765978	0.873422162	0.765073179	0.571336772	0.368107699	0.253070112
PF10_0307	PF10_0307::hypothetical protein	1.586900362	2.502893272	2.078459648	1.208334453	0.829622445	0.609640793	0.614747868	0.808120813	1.088526329	1.12530198	0.526840372	0.530489756	0.582572257	0.759297994	0.516690467
PF10_0308	PF10_0308::hypothetical protein	1.180209861	1.753824096	2.371989356	4.884509526	12.16779536	0.669541867	0.620550999	1.437065471	1.551377497	1.926974154	0.770554341	0.55620438	0.601613066	0.369802227	0.283211192
PF10_0309	PF10_0309::hypothetical protein	0.813019634	0.90579633	1.008049689	1.023699141	1.593837245	1.121376141	1.139325231	1.298630166	1.523489866	1.459648834	1.135128759	1.048681327	0.984392802	1.006938928	1.457716981
PF10_0310	PF10_0310::hypothetical protein	0.724338194	0.836730783	0.761954451	0.65573317	0.659017376	0.762362428	0.739503215	0.697526208	0.757963214	0.758801987	0.661557367	0.664225425	0.564620274	0.80587999	0.923637084
PF10_0311	PF10_0311::hypothetical protein, conserved	0.942368328	1.183670621	1.196010476	0.9848271	0.933294429	0.654633823	0.63644955	0.800108006	0.800108006	1.091056372	0.726834025	0.774283716	0.662821214	0.575932128	0.749215791
PF10_0312	PF10_0312::hypothetical protein	0.664970726	1.556490163	0.555629681	1.243658993	2.339539481	0.980666415	0.952171937	1.466436429	1.400053405	1.536522271	0.674151733	0.577429523	0.445800247	0.630489276	0.638094288
PF10_0313	PF10_0313::hypothetical protein	0.979024316	1.868207679	0.968049638	1.020182074	0.90829886	1.161143523	0.847042992	1.309991691	1.374407674	2.65104872	1.062476807	1.187250805	1.272001984	1.587644012	1.504064675
PF10_0314	PF10_0314::asparagine-rich antigen	0.872910583	1.279589175	1.064708089	0.855221002	0.846175925	1.032932439	1.066867534	1.050691965	1.051747937	1.039028276	1.292689507	1.477157536	1.677280322	2.216525128	1.799413691
PF10_0315	PF10_0315::hypothetical protein	0.92192445	9.331571235	0.935307036	1.645305311	1.309908869	1.096785577	1.465514233	1.338256695	0.869257162	0.930760517	1.580863555	1.896042433	2.068186586	2.858452026	2.730302527
PF10_0316	PF10_0316::phosphatidyl-inositol glycan, class A, putative	0.496895163	2.610434089	-0.033166678	2.459561901	3.909970453	0.737636562	0.802036335	0.889850211	0.952075121	1.022981903	0.678995727	0.64532047	0.506092115	0.681920941	0.991574456
PF10_0317	PF10_0317::hypothetical protein	0.634999794	0.715576004	0.461107024	0.660921368	0.662849964	0.883601686	0.837898151	1.04356406	0.952156989	1.08165034	1.115329793	0.774044733	0.745628388	0.76907667	1.610541575
PF10_0318	PF10_0318::hypothetical protein, conserved	0.862181927	0.974007663	0.631560023	1.676969757	2.422624528	1.5497002	1.487712192	1.743412726	1.332742172	1.968119255	0.843407489	0.782364099	1.226275144	1.830491027	2.673600472
PF10_0319	PF10_0319::hypothetical protein	0.953399881	1.112365271	1.012961838	0.914894995	0.88228012	0.975984343	1.025422696	1.102553299	1.170786765	1.294382648	0.889083716	0.844333865	0.8932576	1.124644095	1.268758167
PF10_0320	PF10_0320::hypothetical protein	1.235699614	0.901116583	0.415203909	0.885410031	0.837229884	1.003463079	1.093019237	1.114467032	1.114344217	0.960304106	1.926392922	3.514970886	3.461655927	3.461230881	3.07279256
PF10_0321	PF10_0321::hypothetical protein	0.322676084	0.611323091	0.312737368	0.686144164	1.449711544	0.93725791	1.088200898	1.288698921	1.257299921	1.387875989	0.813446862	0.845386278	1.401545126	2.23040962	2.902437851
PF10_0322	PF10_0322::S-adenosylmethionine decarboxylase-ornithine decarboxylase	0.994757564	1.255457512	0.983237856	0.684264032	0.655664626	1.083369718	1.152256995	0.722741704	0.542200241	0.557506107	1.140858097	1.083038629	0.932045829	0.838671745	0.952937424
PF10_0323	PF10_0323::hypothetical protein	1.102724196	1.652618995	1.370568486	0.988040913	0.806822274	0.926743926	1.008395373	1.008395373	1.155367978	1.486056339	1.518445719	1.496658404	1.70751477	2.141866989	4.435759194
PF10_0324	PF10_0324::hypothetical protein	0.556784624	0.430862617	0.589120604	0.627090758	0.533744652	0.6954429	0.582362754	0.593670768	0.54843871	0.435358564	0.835166867	0.755774239	0.920105515	1.401069299	1.475057344
PF10_0325	PF10_0325::hypothetical protein, conserved	0.908046926	0.69353926	0.453874309	0.38080566	0.393367781	1.050612239	1.015198343	0.519403803	0.360041273	0.27740885	1.202584567	1.027061708	0.866793029	0.764820771	0.692259328
PF10_0326	PF10_0326::hypothetical protein	0.692457791	0.621173734	0.477407294	0.448971611	0.429303268	0.597129193	0.645921821	0.638346427	0.637050434	0.560895363	0.422224991	0.372461978	0.441681841	0.50421094	0.596952245
PF10_0327	PF10_0327::Myb2 protein	0.42832011	0.385124578	0.243306699	0.274053253	0.329873233	0.551438524	0.530734105	0.570658755	0.622887891	0.650045672	0.415431483	0.416549511	0.483881583	0.647525138	0.734095427
PF10_0328	PF10_0328::hypothetical protein	0.630183859	0.495709256	0.364884101	0.339262262	0.35089082	0.64336831	0.634991394	0.597900079	0.58425132	0.567456035	0.539656052	0.441192287	0.538590916	0.545518027	0.654420925
PF10_0329	PF10_0329::aspartyl protease, putative	1.334487197	1.554976838	2.468054996	0.707533923	1.227012913	0.785014094	0.626594004	1.788608189	3.432183278	4.260560545	4.893372066	1.066682698	1.234570809	1.542670594	7.663399919
PF10_0330	PF10_0330::ubiquitin-conjugating enzyme, putative	0.846789346	1.016454961	1.030174217	1.371723466	2.842989843	1.487909312	1.810289663	2.219464724	2.851826182	4.141347586	1.430989066	1.585099981	1.593408575	1.84153879	2.840448739
PF10_0331	PF10_0331::hypothetical protein, conserved	0.390880761	0.313291365	0.285376866	0.452959906	0.631607454	0.556439154	0.553043514	0.574765937	0.723589785	0.672174515	0.464187721	0.421978994	0.498654997	0.423506533	0.466634683
PF10_0332	PF10_0332::ribosomal protein L27, putative	0.79352684	1.479643771	0.751220308	0.756562472	1.060206884	0.734057484	0.690363586	0.685994196	0.262163387	0.493741046	1.073128627	0.960886717	0.800648463	0.783466711	0.752479373
PF10_0333	PF10_0333::hypothetical protein	na	na	na	0.200846303	na	2.745963006	2.568804103	3.277439717	6.111982176	6.643458886	0.573221639	0.45596218	0.81714992	7.409827746	2.346908862
PF10_0334	PF10_0334::flavoprotein subunit of succinate dehydrogenase	0.828523189	1.747707631	1.467719224	1.410595213	2.012127007	0.751798732	0.684601336	0.769894853	0.955033887	1.219997698	0.596344801	0.604320166	0.860316496	1.128883907	1.538814214
PF10_0335	PF10_0335::hypothetical protein	0.240136335	0.163209017	0.109821437	0.635020662	1.559175448	0.756439029	0.686693867	0.760045636	0.798412979	0.949345145	0.612169062	0.679986303	0.732586178	0.812293909	0.996038638
PF10_0336	PF10_0336::hypothetical protein	0.813629539	0.902588374	1.466551344	0.838335173	1.929348933	1.063961008	1.318868333	1.208039061	1.440780531	1.429697604	0.770194216	0.801198973	0.744511976	0.651721355	0.669468875
PF10_0337	PF10_0337::ADP-ribosylation factor-like protein	0.559370282			-1.324971159	2.523893786	0.492613264	0.407679943	0.503937707	0.549235479	0.51526215	0.613349393	0.360608506	0.284411417	0.269588884	0.14124355
PF10_0338	PF10_0338::hypothetical protein	0.302547104	1.602209646	0.498689444	1.754620224	2.760259741	0.639432929	0.560265042	0.602893904	0.584624392	0.663792278	0.740195478	0.470094287	0.475213732	0.742112862	1.13108935
PF10_0339	PF10_0339::hypothetical protein	1.330284202	6.738851919	1.763261273	1.794653664	1.664550327	0.542658749	0.549894199	0.716309548	0.564365099	0.824841298	0.600653666	0.63327237	0.75672525	0.707310384	0.904075776
PF10_0340	PF10_0340::methionine -- tRNA ligase, putative	0.84507651	0.937803477	0.879817043	0.915182384	1.482070351	1.115921549	1.112970745	1.20968793	1.248175897	1.142216499	0.78698286	0.61825201	0.611753725	0.78838955	0.828641954
PF10_0341	PF10_0341::hypothetical protein, conserved	0.554490055	0.470272512	0.838512631	0.67899769	1.099452856	0.627724589	0.560962684	0.580027376	0.571798867	0.510455053	1.527940134	1.055914612	1.315444958	1.597679198	1.524383603
PF10_0342	PF10_0342::hypothetical protein	1.03336104	3.065983849	2.189672839	2.231912782	4.630123927	1.184964609	0.89559185	1.125852667	0.887839154	1.07625569	0.847747746	0.689342887	0.425689801	0.376399464	0.282141926
PF10_0343	PF10_0343::S-antigen	1.156210348	-0.612011483	0.530666843	-0.208328788	0.929484402	1.169248784	1.169248784	1.169248784	1.169248784	1.169248784	1.540246255	1.496825634	0.687797707	0.676193289	2.760302924
PF10_0344	PF10_0344::glutamate-rich protein	1.031678134	2.030991455	1.320595272	3.484223004	3.792374792	1.673782518	1.277758558	2.011491656	2.159493154	3.112460403	1.538277622	1.836313107	1.001401271	0.705001586	0.572180973
PF10_0345	PF10_0345::merozoite surface protein-3	1.067888713	1.888492812	1.252963414	0.753660065	0.899501044	0.649582626	1.082637711	0	0.433055084	0.216527542	2.366590216	2.336432315	0.516854599	0.11206927	0.514416045
PF10_0346	PF10_0346::merozoite surface protein 6	1.239295995	1.488829972	1.176762748	1.378288302	1.279933164	1.715102958	1.86241099	2.378803589	1.714870247	1.586062986	0.988422532	0.778208229	0.3887732	0.151306271	0.067557146
PF10_0347	PF10_0347::hypothetical protein	1.27487469	1.560270578	0.975812761	0.368424192	2.127695956	1.676983727	1.677162872	1.729921307	1.572004293	1.637840371	0.888848822	0.636340582	0.572939139	0.477170244	0.293615792
PF10_0348	PF10_0348::hypothetical protein	1.020215091	0.743718355	0.489788032	0.449083297	0.849396772	0.789114264	0.701683465	0.587236753	0.617645255	0.772100478	0.790525842	0.621957142	0.347562104	0.134477436	0.07267132
PF10_0349	PF10_0349::hypothetical protein	2.979980456	42.5260579	4.588978331	3.468944725	4.598249413	4.378300438	5.731361215	3.280534147	2.004061717	2.604003759	2.08921733	3.072941077	3.249185135	2.899154136	0.9786343
PF10_0350	PF10_0350::hypothetical protein	1.004599621	1.381660009	1.15176673	0.461138214	0.264260864	1.303676794	1.659017438	1.211858077	0.804097088	0.784455678	2.736592183	3.325289927	3.897596124	3.890964567	3.629969579
PF10_0351	PF10_0351::hypothetical protein	1.065345066	1.130423028	0.292900532	0.392862105	0.69078198	1.166415258	0.963223165	0.72388529	0.557808617	0.46402351	1.061967494	0.660629662	0.257007104	0.093798421	0.053909076
PF10_0352	PF10_0352::hypothetical protein	1.028110976	1.203940088	0.991673374	2.292500157	3.356541625	1.027539272	0.941056375	1.718484046	2.638187563	2.828449935	0.782235654	0.490525786	0.306666721	0.209635298	0.091171952
PF10_0353	PF10_0353::hypothetical protein	0.228833292			-1.136338912		0.433055084	-0.541318855	-9.527211852	0	0	-13.22415949	1.405555744	0	0	0
PF10_0354	PF10_0354::hypothetical protein	0.919970181	1.619684909	1.658774004	1.337894713	0.713579032	1.168275219	1.207217726	1.090390205	1.869240351	1.031976444	0.82878094	0.621092867	0.668329567	0.83120623	0.426133385
PF10_0355	PF10_0355::hypothetical protein	1.862326562	3.791528258	0.831529181	0.227055004	2.343476937	0.890856203	0.779499178	3.006639685	1.670355381	5.679208295	0.639311887	0.651523177	1.315017009	0.584537791	0.645588059
PF10_0356	PF10_0356::liver stage antigen, putative	8.176976995	-0.828286289	na	0.381936129	29.68353178	0.278761295	1.922052781	0.33561672	0.96102639	0.743363453	0.227637719	0.557833005	0.575587939	0.791421572	3.182429912
PF10_0357	PF10_0357::hypothetical protein	0.845821474	0.862088324	1.05909831	1.6985253	2.490094453	1.544085252	1.58160207	1.348855026	1.057172726	0.882163345	0.582149428	0.393028445	0.163979154	0.08113137	0.039151606
PF10_0358	PF10_0358::hypothetical protein	0.661632795	0.930997475	0.783192371	1.546174993	1.36736223	0.684167713	0.616367309	0.881405252	0.795113829	0.807441175	0.83296851	0.757761843	0.808857486	0.869100661	0.697913632
PF10_0359	PF10_0359::hypothetical protein	0.969176269	0.833754819	0.62768074	0.751547961	0.850016039	0.970941349	1.08863121	0.847366996	0.917980912	0.900327433	0.984696049	1.159516208	1.217611488	0.816867837	0.817515156
PF10_0360	PF10_0360::hypothetical protein	0.789554426	1.184055031	0.210615872	0.741689856	1.685295998	0.397005126	0.293395313	0.389664187	0.514492466	0.56920306	0.603443143	0.336585414	0.266446506	0.362356537	0.516733078
PF10_0361	PF10_0361::hypothetical protein	0.890238544	0.980077578	0.856396188	0.761075171	0.762457191	1.110066744	1.135388672	0.842249693	0.797573639	0.765826675	1.332707333	1.339156006	1.460295263	1.490636264	1.160476171
PF10_0362	PF10_0362::DNA polymerase zeta catalytic subunit, putative	1.251477219	1.348426084	1.492460415	1.606681737	2.550971929	1.608052228	1.553289073	1.850456068	1.603919715	2.030081605	1.423044009	1.680421809	1.735016466	2.143948135	2.599464198
PF10_0363	PF10_0363::pyruvate kinase, putative	0.76981076	0.983568005	0.90459426	0.844266485	1.067444177	0.581626187	0.66091991	0.747962569	0.756813809	0.63003243	0.197301572	0.17372663	0.437075523	1.344640733	0.940282739
PF10_0364	PF10_0364::hypothetical protein	1.107485638	2.133890078	3.55425145	1.964243026	1.695719011	0	0	0	0	0	0	3.11869118	2.707644182	3.434607173	0.963125655
PF10_0365	PF10_0365::hypothetical protein	0.57447173	1.946410271	2.751271389	1.925449406	6.954904516	2.857061428	2.061465975	2.580529588	4.373569297	3.386899029	1.492782603	3.091830775	3.750140563	3.402499609	1.95415657
PF10_0366	PF10_0366::ADP/ATP transporter on adenylate translocase	0.902695414	1.080160637	0.865570275	0.57029005	0.607692294	1.060810382	1.031343427	0.624699447	0.530405191	0.459684499	1.005832782	1.023044862	0.931033973	0.893179856	1.139680871
PF10_0367	PF10_0367::hypothetical protein	1.318441313	3.948433191	4.649070161	3.858541152	3.211430219	1.339380924	1.526392552	1.453621774	1.505162896	1.598913035	1.355541004	1.462309761	1.236440742	1.073699801	0.529788014
PF10_0368	PF10_0368::dynamin protein, putative	2.519055967	3.788959579	4.053818592	5.355918406	4.471395754	2.36254499	2.181831618	2.20958295	2.141001441	2.173863411	1.303251852	1.123176351	0.960149196	0.525895442	0.434785399
PF10_0369	PF10_0369::helicase, putative	0.610132532	0.492505456	0.436924989	0.324002846	0.482190846	0.627380969	0.572348812	0.529775639	0.556879627	0.518379796	0.515069821	0.519259522	0.411898188	0.5627131	0.432707237
PF10_0370	PF10_0370::hypothetical protein	1.129887752	0.860984458	0.735571362	0.558987425	0.579336272	0.840852715	1.099067328	0.556154552	0.576017214	0.476703902	1.093217636	0.733361262	0.720127286	0.615945893	0.784591068
PF10_0371	PF10_0371::hypothetical protein	0.880481925	1.042826943	1.342539905	1.112145399	1.184475668	na	na	na	na	na	0.624012024	0.888887393	1.991082078	4.256789681	7.967811363
PF10_0372	PF10_0372::hypothetical protein	1.13471701	1.046552721	0.754199967	0.60423338	0.667888604	1.031968527	0.97516292	0.842616504	0.719537689	0.757408093	1.075043004	1.123146874	0.660138299	0.361855407	0.399080282
PF10_0373	PF10_0373::hypothetical protein	0.644167587	0.874550929	1.537171303	1.013393644	0.91893011	1.304184142	1.010232296	1.232800195	1.030177855	0.904250968	1.25683703	1.11927242	0.99346458	1.323755772	1.316365255
PF10_0374	PF10_0374::gene 11-1 protein precursor	0.980701902	1.680452098	2.776012047	20.42574923	25.85076705	1.514817897	1.902637031	2.698158107	6.70555366	44.79458431	1.51862453	1.983119417	3.82041821	5.829495922	7.752537466
PF10_0375	PF10_0375::hypothetical protein	-0.319640169	-3.705497296	1.822804309	9.568048856	26.72141631	8.20930535	5.969473451	7.694688529	7.610351958	9.292579935	1.655442555	1.425035295	1.660362679	3.824017989	2.096834472
PF10_0376	PF10_0376::hypothetical protein	na	7.918679945	40.55196379	14.42245629	55.92185639	191.5504478	50.86205163	211.7657074	134.0610541	169.1331832	12.5980667	8.371642814	7.307399795	21.34886254	3.931088072
PF10_0377	PF10_0377::hypothetical protein	1.714993443	1.225572516	5.352791036	5.855135842	6.986489666	19.21868703	12.5660646	13.30524487	12.90205563	12.23007356	7.040460879	5.09784281	7.235002355	9.103716984	7.301704235
PF10_0378	PF10_0378::hypothetical protein	2.218122983	2.256655969	2.237775171	1.968088908	3.678483399	12.44788431	15.55405027	10.82789577	9.876962667	9.221868893	11.74656416	13.05604539	11.82524371	9.76425374	4.879953877
PF10_0379	PF10_0379::phospholipase, putative	2.55862492	45.069209	3.37035113	3.274433043	1.708585829	1.263567233	0.977371281	0.853567839	0.880900711	0.694590623	0.881559442	0.883693689	0.697225198	1.018321798	0.711854705
PF10_0380	PF10_0380::trophozoite antigen R45, putative	1.282395805	1.263212625	0.943000877	0.645069782	0.384882593	1.362417877	1.474622871	1.088576178	0.590464298	0.415166464	1.546154909	1.781893522	1.615498414	1.156638894	1.199323357
PF10_0381	PF10_0381::hypothetical protein	0.620497717	6.387539655	5.416829298	11.92956584	9.229399371	0.051472836	-2.029795361	-1.511002219	4.834393802	0.78699434	2.265097733	17.21429912	3.796296771	3.658392051	2.706677126
PF10_0382	PF10_0382::hypothetical protein		7.473487012	4.898682719	2.228867319		0	0	0	0	0	1.503546445	3.812276364	3.899116518	8.063158873	2.227963064
PF10_0383	PF10_0383::hypothetical protein, conserved	1.437148576	1.61808176	1.368536694	1.37610205	1.481951568	4.105054574	1.545160992	0.945546278	4.08199247	7.794991271	1.836799794	2.013576789	3.601997998	1.078352244	0.500024477
PF10_0384	PF10_0384::hypothetical protein	2.206187598	2.926611586	1.040923417	0.033396219	2.01237216	0	0	0	0	0	1.071488178	1.206439999	1.433533415	1.047936647	3.026703778
PF10_0385	PF10_0385::PfEMP-1, truncated, putative	0.49470123	0.810635068	0.219358871	0.56401212	0.770177752	1.081867223	1.081867223	0.665764445	0	0.686569584	0.868703037	0.933158102	0.923039942	0.77616651	1.419269756
PF10_0386	PF10_0386::hypothetical protein	1.617231832	1.83115479	3.740990561	2.366019938	3.062586612	5.11546327	3.288512102	2.192341402	4.750073037	5.359056759	0.725099325	0.741694267	0.528681377	0.448848248	0.227986464
PF10_0387	PF10_0387::hypothetical protein	1.146273672	1.649828283	0.301076152	0.475684065	0.452734644	1.589270154	2.270385935	0.567596484	0.908154374	0.113519297	0.943529791	0.929925333	0.851029724	0.962457599	0.951309993
PF10_0388	PF10_0388::hypothetical protein	1.099608246	1.152317724	1.0509985	1.017105249	1.132054938	0.794956696	1.308366228	0.861203087	1.192435044	1.424297413	1.353024035	0.919690186	1.481710609	1.02946224	1.125364728
PF10_0389	PF10_0389::hypothetical protein	0.834671699	1.281419996	1.240433775	1.809553606	2.665651729	1.72729931	2.391645199	6.111982176	17.14012393	22.32202186	2.561945695	7.42606585	6.955290752	23.79791069	33.97851574
PF10_0390	PF10_0390::hypothetical protein	0.918184692	5.372984363		-0.043522732	0.88610417	0	0	0	0	0	1.003935894	0.866053583	0.319763509	0.168902564	0.211329214
PF10_0391	PF10_0391::hypothetical protein	1.68927341	2.204054911	1.781992453	1.148728834	0.89292658	1.263018295	1.645751112	1.071651887	1.37783814	1.435248063	1.329617357	1.439580188	1.487949428	1.836935552	1.896298851
PF10_0392	PF10_0392::hypothetical protein	0.989809156	1.352049316	1.957675865	0.289483004	0.394289045	0	0	0	0	0	0.723372842	0.702759172	1.405047663	1.117184905	0.864850916
PF10_0393	PF10_0393::rifin	0.311921576		2.712753965	2.955018443	5.743360409	0	0	0	0	0	0	0.836239738	1.099058636	1.24999643	0
PF10_0394	PF10_0394::rifin	1.777138079		-0.127660423	1.232612184		2.541845189	3.219670573	0	17.28454729	10.16738076	0	0.740111702	0.657641967	0	0.967072873
PF10_0395	PF10_0395::stevor, putative	2.37037408	1.133902675	-0.443012039			3.549505048	2.29673856	1.461560902	1.670355317	-0.835177658	1.276540363	0.397387596	0.497123841	0.47979658	0.8366516
PF10_0396	PF10_0396::rifin	na	6.075383305	na	2.331030398	4.386138399	0.24680712	0.069414503	0.131116283	0.424199738	0.131116283	0.689100158	1.111682528	0.302162988	1.094309328	1.746175135
PF10_0397	PF10_0397::rifin				-5.156137628	-2.42865277	0.539653293	0.269826646	0.089942215	0	0	0	0	1.318170991	0.699436797	0
PF10_0398	PF10_0398::rifin						0	0	0	0	0	0	0	0	0	1.788973685
PF10_0399	PF10_0399::rifin					1.034426155	0.020299458	0.121796751	0.872876714	1.420962093	0.365390253	0	0.1323837	0.36707194	1.949040236	2.504482528
PF10_0400	PF10_0400::rifin				-0.437490512		0	0	0	0	0	0.413064919	0.346260035	0.523567391	0.743734564	1.571557696
PF10_0401	PF10_0401::rifin						0	0	1.308860517	2.704978402	8.568673518	0	0	0.530365355	0	2.438815395
PF10_0402	PF10_0402::rifin	0.628643974		1.850249813			0	0	0	0.485630484	0	0	0.421789811	0.385861798	1.35455617	0.926773603
PF10_0404	PF10_0404::rifin						0	0	0	0	0	0.112390238	0	0.594241469	0	0
PF10_0405	PF10_0405::rifin	1.42385168	-1.498803734				0	0	0	0	0	0.162162133	0.941082877	0.220668493	0	0.744692338
PF10_0406	PF10_0406::erythrocyte membrane protein 1 (PfEMP1)	1.831586477	-0.621455844	0.849914296	0.616406421	2.643094591	0.508893457	0.697115897	0.689957144	0.820754951	1.077937592	0.800922609	1.00969577	0.497543906	2.507637399	1.046212486
PF10_0407	PF10_0407::dihydrolipoamide acetyltransferase, putative	2.422672917	2.7817135	2.148576531	5.70730828	30.18825824	2.439895774	3.361453609	9.90073408	15.36108181	12.40424835	1.241033373	4.343803518	4.923439202	14.64729408	14.02781481
PF11_0007	PF11_0007::erythrocyte membrane protein 1 (PfEMP1)	0.590226565	-23.39244002	2.237985349	-0.659707875	8.761523041	-1.841890553	-0.183825863	-0.633596988	0.885463979	na	0.739892908	1.068484398	1.712221172	0.539616741	1.748019412
PF11_0008	PF11_0008::erythrocyte membrane protein 1 (PfEMP1)	1.520009298	1.225804187	0.675510502	0.165248459	1.453702746	1.030077907	0.674539671	0.764113873	0.651541025	0.941584592	1.120618026	1.047005887	0.972075	0.790914696	2.429057357
PF11_0009	PF11_0009::rifin	1.163438418	12.19651554	0.53602109	1.249972825	1.101207342	2.77936177	1.437600915	2.108481343	3.929442502	0.287520183	2.220006494	1.089887202	1.961526173	0	0.995556904
PF11_0010	PF11_0010::rifin		2.550550635	1.715493628	0.094269682	2.590562875	0	0	0	0	0	0.835517942	0.864443122	0	1.409817429	2.505515213
PF11_0011	PF11_0011::rifin	1.150202861		5.63833507	1.143682593	1.03189229	0.887016324	1.128929867	1.249886639	0.52414601	0.483827086	0.835973392	0	0	0	0.776943316
PF11_0012	PF11_0012::hypothetical protein	0.628169813	0.539234406	0.157348887	0.111699698	1.381267673	1.364123581	2.338497568	1.364123581	0	-0.974373987	0.896487728	1.310356123	1.388924133	1.431096918	1.955716105
PF11_0013	PF11_0013::stevor, putative, degenerate	0.026246114		-1.463988818	-0.286879015	1.079401213	0	0	0	0	0	0.654636064	1.459659498	1.071455821	0.575755907	1.314767263
PF11_0014	PF11_0014::hypothetical protein	0.219679956		0.329513114	11.87474089	-0.089950105	0	15.03319785	3.340710633	3.340710633	3.340710633	0.269232872	0	0.691490223	1.18694302	0
PF11_0015	PF11_0015::hypothetical protein						0	0	-0.121796745	0	0	0	1.4517121	1.3572505	14.48480713	14.24199384
PF11_0016	PF11_0016::hypothetical protein	0.340212352				0.616645885	0.46769949	0.550234694	1.210516327	0.495211225	0.825352041	0.706456037	1.297541955	0.789611434	0.601214539	0.567591987
PF11_0020	PF11_0020::rifin	0.398047205	6.620802914	0.933089203	1.282023395	4.870362627	0	0	0	0	0	0.444101415	0.669832843	1.759679686	0.433791641	1.389280011
PF11_0021	PF11_0021::rifin		1.551759036	3.40652912	1.619418077	4.851604185	0	0	0	0	0	1.368978596	1.371238487	1.95337023	1.630515356	2.022986575
PF11_0022	PF11_0022::pseudogene, rifin, degenerate, putative		-0.379696949			-2.821162327	1.823599024	1.501787431	2.145410616	1.251489526	2.395708521	0.586715216	1.980782722	0.803461409	1.890147739	2.410295736
PF11_0023	PF11_0023::hypothetical protein	0.569113546	1.107380608		0.593139967		0	0	0	0	0	1.003679854	1.059821436	0	0	1.520356487
PF11_0024	PF11_0024::hypothetical protein	0.569272141	2.051096063	0.233276186	0.962393631	0.410072744	1.295053944	0.222009248	0.740030825	0.814033908	0	2.152742397	0.875831697	0.5614118	0.744126267	1.262181035
PF11_0025	PF11_0025::hypothetical protein						0	0	0	0	0	0	0	0	0	0
PF11_0026	PF11_0026::hypothetical protein	0.874375614	1.070525671	0.988877317	0.721833504	1.272878833	0.68266697	1.074837358	0.769815945	1.03126287	1.278184966	1.182123558	1.08174857	1.676470807	1.349188007	1.557377135
PF11_0033	PF11_0033::hypothetical protein	1.031534396	1.804065285	1.586947387	2.191282586	1.199998037	5.940399529	2.309138393	1.254038606	5.288169826	11.67310156	1.731106978	1.146612004	1.562123052	1.039822532	0.613523537
PF11_0034	PF11_0034::hypothetical protein	1.242308861	na	na	2.697309728	6.782422783	na	5.14137742	3.261734062	4.450332068	3.012957736	1.376626901	2.282813463	2.076159031	2.309471599	1.24504321
PF11_0035	PF11_0035::hypothetical protein	1.522781498	3.505836818	8.049040318	2.019504098	3.567685844	0	0	0	0	0	2.613501676	9.074420959	7.31122897	13.20400211	1.342158167
PF11_0036	PF11_0036::hypothetical protein, conserved	1.294566014	1.405510476	1.282034481	0.840407205	0.681417075	0.908183596	0.856035778	0.776190204	0.791140208	0.699531568	0.909448079	0.887148382	0.914376368	0.669179541	0.52683693
PF11_0037	PF11_0037::hypothetical protein	2.055426889	7.903714589	3.928369483	4.864291713	2.784442534	0.95929772	1.094553456	1.944160332	3.613786605	3.98994801	1.650362312	1.763012823	2.527105621	4.912433028	6.094254699
PF11_0038	PF11_0038::hypothetical protein	1.984114012	2.563917531	4.528677636	7.765570549	11.94369947	9.191594035	9.92237448	21.37126811	22.44307943	20.59176897	5.15034071	14.94925882	23.96109052	23.03918838	1.144836766
PF11_0039	PF11_0039::early transcribed membrane protein 11.1	1.053585592	1.134229855	0.928846901	0.516000429	0.435285714	1.394893272	1.600024636	1.682077181	1.230788181	0.984630545	1.555251525	1.845629201	2.073877709	0.379148141	0.067680657
PF11_0040	PF11_0040::early transcribed membrane protein 11.2	0.993174485	1.176685139	0.693375436	0.611661385	0.500798829	1.169248784	0.974373987	1.023092686	0.828217889	0.633343091	0.744460599	0.897075365	0.524399032	0.310056177	0.087502791
PF11_0041	PF11_0041::hypothetical protein	1.314400707	1.290854474	1.601260055	1.219982961	2.338204295	1.686297221	3.186605777	2.864225426	2.021076816	1.19032745	1.605673778	2.449341551	1.20228786	1.000170249	0.613482998
PF11_0042	PF11_0042::hypothetical protein		0.713372323	2.388000739	8.512017407	14.00592357	0.951839903	0.757145377	1.644087105	3.309806935	3.28817421	2.205660091	2.154246176	7.543043063	11.88714554	1.717678459
PF11_0043	PF11_0043::60S acidic ribosomal protein p1, putative	1.241347813	0.806867189	0.547842442	0.336643152	0.302263033	1.097690476	1.021268987	0.757267481	0.57663487	0.666951175	1.11288131	0.929185091	0.883761606	0.828157973	1.208266717
PF11_0044	PF11_0044::hypothetical protein	4.539386511	8.233765834	5.345808021	3.617713844	2.497288963	0.828219946	0.841868068	0.871831968	1.000841072	0.930154515	0.936872442	0.852434274	0.896105241	1.202458835	1.471165437
PF11_0045	PF11_0045::hypothetical protein	2.030633534					0	0	0	0	0	0.460728751	0	0	0	0
PF11_0046	PF11_0046::hypothetical protein	1.724540796	158.2328038	-1.973417388		-9.9544779	0	0	0	0	0	0.446768147	0	8.82514664	28.43796848	15.39785256
PF11_0047	PF11_0047::hypothetical protein	0.337525538	0.374683296	0.414034404	0.509108123	0.560114743	0.537867322	0.636799841	0.675908677	0.652558377	0.461408007	0.946663633	0.880755974	1.071852505	1.199469394	1.632209157
PF11_0048	PF11_0048::casein kinase II beta chain, putative	0.351676973	0.293765547	0.311817022	0.326485421	0.360842724	0.521421737	0.466119431	0.426617784	0.48192009	0.434518114	0.719067082	0.516109205	0.476652853	0.464854812	0.666721399
PF11_0049	PF11_0049::hypothetical protein, conserved	2.870910267	6.043686046	5.749285573	4.237143177	2.351987202	1.099294755	1.103300531	0.98652225	1.178881743	1.238503368	1.224516799	1.375727552	1.333604377	1.708236839	2.226652363
PF11_0050	PF11_0050::hypothetical protein	0.383367208	0.885230958		0.37301123	2.169384864	0.195913735	0.160293056	0.400732639	0.650077393	1.006284183	0.980322441	0.35435266	0.923519217	0.948991986	1.000639968
PF11_0051	PF11_0051::phenylalanine -- tRNA ligase, putative	0.764552041	0.575805066	0.515932397	0.504243886	0.563663093	0.634131333	0.54081603	0.502664443	0.480625406	0.378573288	0.753850759	0.494185646	0.647509847	0.883274956	0.784201462
PF11_0052	PF11_0052::hypothetical protein	0.716680502	0.631146125	0.50197536	0.374898706	0.410073883	0.698918009	0.624914926	0.616692361	0.64958262	0.64958262	0.59942413	0.566993949	0.64657232	0.727155343	0.557759921
PF11_0053	PF11_0053::PfSNF2L	0.991527933	1.21031866	1.052834959	0.94173739	0.866628917	0.881953281	0.989958662	0.796655694	0.864124239	0.900663713	0.983518442	0.862284247	0.876593479	0.898375028	1.063328117
PF11_0054	PF11_0054::hypothetical protein	7.188556131	11.44507468	9.411682196	4.597421993	2.114968947	1.256326801	1.188877481	0.940439293	1.020950764	1.11829573	0.998769731	0.961252253	1.004803654	0.911771563	1.263511171
PF11_0055	PF11_0055::hypothetical protein	1.187391496	1.288385369	0.912499993	0.769965302	0.748590029	0.996486736	0.921988834	0.643515622	0.661098309	0.613041652	1.017497478	0.870403632	0.561194137	0.480640996	0.646000957
PF11_0056	PF11_0056::hypothetical protein	0.756675453	0.324286648	0.286538341		2.158802425	0	0	0	0	0	0.767030645	0.933096933	0.897017552	0.641152386	0.418316427
PF11_0057	PF11_0057::hypothetical protein	na	na	na	0.420302367	-3.184233668	na	na	na	na	na	0.909103775	0.993977939	3.066059204	14.17601781	7.982338023
PF11_0058	PF11_0058::hypothetical protein, conserved	0.874021319	0.888702429	0.598380532	0.661538824	0.514182822	0.734137814	0	0.662514613	0.617750112	0.662514613	1.086273025	1.131368338	1.311411214	1.185761892	1.532323387
PF11_0059	PF11_0059::hypothetical protein	1.126697951	1.07457476	0.950251959	0.852452934	0.770955828	0.728324787	0.708665701	0.564108171	0.529386273	0.369032147	1.156577919	1.403604994	1.288322527	1.300934186	1.6543065
PF11_0060	PF11_0060::hypothetical protein	1.593353382	3.506146476	2.786973608	6.080692656	6.977684801	2.355219218	2.057329376	2.501393233	2.509499146	3.12002694	1.933620539	1.727049573	0.930790613	0.606698614	0.420815869
PF11_0061	PF11_0061::histone H4, putative	0.998177951	1.292211886	0.872346262	0.926975585	1.00652193	1.190316288	1.032309701	1.053377246	1.074444791	1.074444791	1.476105871	1.809899649	1.613943724	0.541102912	0.937906519
PF11_0062	PF11_0062::histone H2B	1.07898713	1.370623307	1.244610284	1.15020434	0.82897354	1.098296884	0.952505262	1.146894091	1.059419118	1.127455209	1.358577853	2.28530824	1.908121607	0.731933343	0.64675518
PF11_0063	PF11_0063::hypothetical protein	0.889907291	1.890678383	0.527920543	1.188590191	2.806443084	0.19373517	1.196599579	0.786336866	0.877506358	0.820525426	1.465164892	1.160999411	3.455035071	5.442615295	0.987577602
PF11_0064	PF11_0064::hypothetical protein	1.12401278	1.205401136	1.675604316	2.226144666	2.063821192	1.073321585	0.999775	0.961273127	1.088824248	1.204002325	0.957471573	0.823489499	0.713940512	0.545489959	0.586103492
PF11_0065	PF11_0065::ribosomal protein S4, putative	0.92698679	0.877890732	0.493409007	0.476930573	0.469124372	0.858806187	0.846083133	0.470753021	0.394414693	0.438945385	1.126176586	1.031906545	0.89636622	0.943407288	0.989700731
PF11_0066	PF11_0066::caltractin (centrin), putative	0.649225971	1.005447476	1.302112861	2.312449721	2.341831345	1.15871497	1.217235928	1.556657485	1.697107785	1.498136527	0.944207663	0.988314866	0.970963172	1.136616669	0.896420012
PF11_0067	PF11_0067::hypothetical protein	0.830585337	0.909391628	0.800408182	0.617305541	0.506996586	0.912106988	0.820234434	0.722503919	0.554184325	0.448193954	1.444170014	1.684098046	1.931577179	0.606636205	0.156406706
PF11_0068	PF11_0068::hypothetical protein, conserved	0.747517272	0.982493379	0.606959585	0.448465498	0.522022896	0.920329668	0.911031293	1.14206073	0.968247498	1.134271268	1.255447724	1.091172838	1.07298689	1.29873354	1.277451819
PF11_0069	PF11_0069::hypothetical protein	0.495252751	0.424775127	0.302335123	0.355785696	0.340863534	0.739028579	0.679642354	0.48168827	0.402506637	0.395908167	0.631759226	0.400367568	0.339766263	0.252177277	0.260479176
PF11_0070	PF11_0070::hypothetical protein	1.041210962	0.887542236	0.726513356	0.949053398	2.083970007	0.598144054	1.458488242	1.188094355	0.565369038	1.097963059	0.925218653	1.669337979	1.759390142	1.588783565	1.64851063
PF11_0071	PF11_0071::RuvB DNA helicase, putative	0.642510543	0.63257689	0.606658152	0.558695756	0.537500611	0.734366208	0.597028607	0.547362469	0.497636986	0.495218185	0.927952142	1.049882924	1.183182864	1.426928827	1.791911484
PF11_0072	PF11_0072::hypothetical protein	0.619610187	1.060484488	0.811370165	0.912278539	0.872938559	0.747543121	0.798901045	0.730423812	0.741836685	0.970094126	0.773453884	0.851538805	1.293096847	1.123195917	1.269430336
PF11_0073	PF11_0073::hypothetical protein	0.576897834	1.454046856	0.962610372	1.918489708	1.98492675	0.653430796	0.899118346	0.890286439	1.043618733	0.917368056	0.670010008	0.89514904	0.92573042	0.939563325	1.316063464
PF11_0074	PF11_0074::hypothetical protein	1.365943292	1.56586438	1.785410841	1.924300328	2.078729988	0.873981458	0.961216483	1.015942274	0.937441472	0.845331978	1.006552488	0.900939976	0.974175015	1.09415971	1.911885624
PF11_0075	PF11_0075::hypothetical protein	1.68122436	8.904431314	7.743313213	10.73574817	8.013736113	1.521511784	1.389206411	1.612471727	2.034195102	2.637838364	1.506280782	1.535791504	1.67548566	2.033511566	2.122492692
PF11_0076	PF11_0076::hypothetical protein	1.011212733	1.113739503	0.963024897	0.937083324	0.942667902	0.676839839	0.778961285	0.728998995	0.87308598	0.899402107	0.874533927	0.951127377	1.178612829	1.606223743	1.888750497
PF11_0077	PF11_0077::hypothetical protein	2.188955759	3.931692891	5.427592914	4.000668532	2.948617954	1.334880731	1.508683093	1.24693914	1.196067784	1.106323424	1.424044231	1.234324431	1.792432498	1.979464457	1.734892129
PF11_0078	PF11_0078::hypothetical protein	0.569434578	0.506928855	0.440275447	0.425469831	0.573365839	0.494414974	0.607031268	0.641420937	0.71684053	0.644901516	0.449670394	0.469479865	0.658036009	0.836490928	1.177798407
PF11_0079	PF11_0079::hypothetical protein	2.533862613	3.120084371	2.044688881	2.587844927	2.691908092	1.159686367	1.183728341	1.498419258	1.420799252	1.545659596	1.016578036	0.9744604	1.115867598	1.424922608	1.742507317
PF11_0080	PF11_0080::hypothetical protein				3.929653252	7.193963669	0	0	0	0	0	0.641993433	0	0	5.06727105	12.11438552
PF11_0083	PF11_0083::nucleic acid binding factor, putative	0.620729784	2.567736577	0.668769237	1.890984502	2.749331948	1.069803957	1.037307629	1.153185937	1.164672417	1.296858239	0.728264166	0.546041308	0.581567183	0.477707838	0.43664466
PF11_0084	PF11_0084::hypothetical protein	1.216630431	1.148929582	0.644381232	0.61942604	0.733992782	0.804285319	0.804285319	0.766347332	0.751172137	0.652533372	0.659568883	0.847109898	0.830749172	0.946844543	1.360295451
PF11_0085	PF11_0085::hypothetical protein	1.097149593	1.082519214	0.705711563	0.668607384	0.752565072	0.809323966	0.954485551	0.812339639	0.798895445	0.699477078	0.80692652	0.71727517	0.84761037	1.038210302	1.198575814
PF11_0086	PF11_0086::hypothetical protein	0.989111712	1.257846425	0.927149393	0.726070166	0.795599424	1.051440485	1.188644199	0.913724628	0.916825582	0.911264865	1.257132843	1.432924801	1.319414075	1.237575341	0.988344932
PF11_0087	PF11_0087::Rad51 homolog, putative	0.657355234	1.819269957	1.461386376	1.332793807	1.293486377	0.82280305	0.878592141	0.796647542	0.677587413	0.692046383	0.802723456	0.727011728	0.692317115	0.67911103	0.90689177
PF11_0088	PF11_0088::hypothetical protein	0.344405686	0.423229091	0.254739186	0.443799052		0.885011519	1.01421028	1.033590095	0.781652509	0.904391333	1.068791009	1.24278572	1.170384339	1.838094083	1.798879779
PF11_0089	PF11_0089::hypothetical protein	2.487706206	1.537411112	1.752534005	6.115226935	-78.54377454	2.016305707	2.724417702	2.509991614	12.26641751	12.52528545	1.562630861	1.342127885	1.683305938	2.313468124	1.619517835
PF11_0090	PF11_0090::hypothetical protein	0.485403167	0.521126762	0.488960896	0.538688043	0.641287568	0.895399971	0.927743588	0.808808204	0.777017089	0.766327968	1.361960371	1.333840179	1.284421919	1.360622215	0.86324981
PF11_0091	PF11_0091::hypothetical protein	1.801303633	2.277473931	1.724901282	1.308670947	0.911704879	2.176309171	2.171709396	2.001115169	1.701422172	1.812023595	1.775318663	1.73639865	1.542829056	0.895065023	0.793720452
PF11_0092	PF11_0092::hypothetical protein	1.058752887	1.972434831	2.850769136	1.467504184	3.275775231	1.201418097	1.178793057	1.954276969	2.332767154	3.228135284	2.059670656	3.714391189	5.724649607	6.846746079	4.971561606
PF11_0093	PF11_0093::hypothetical protein	0.889930799	0.838423627	0.749577983	0.708884962	0.779313363	0.931974824	0.941357473	0.837628533	0.851193436	0.872562508	0.925774903	0.99675644	1.000481557	0.900104832	0.701809565
PF11_0094	PF11_0094::hypothetical protein	0.864450142	1.139508689	0.754963539	0.927979722	1.242656348	0.803810637	0.5571221	0.439024398	0.676020372	0.768042518	0.646676866	0.588947225	0.482923961	0.400836308	0.449747471
PF11_0095	PF11_0095::hypothetical protein, conserved	0.617663828	0.558867691	0.397433884	0.620543394	0.677750326	0.900034773	0.995613687	1.051368054	1.123052239	0.939859321	1.045988209	1.152978218	1.092498005	0.610343741	0
PF11_0096	PF11_0096::casein kinase II, alpha subunit, putative	0.875536112	0.899282219	0.615400186	0.499309797	0.534693073	1.017002848	0.962194312	0.669882116	0.663792278	0.736870327	0.952994884	0.826522912	0.617927566	0.812118889	0.913513604
PF11_0097	PF11_0097::succinyl-CoA synthetase alpha subunit, putative	0.930900091	1.516157603	1.289209853	4.437647202	6.612791028	0.871718816	0.80649703	0.992945094	1.2178255	1.545745547	0.886401203	0.726727684	0.735850481	0.912269238	1.153625583
PF11_0098	PF11_0098::endoplasmic reticulum-resident calcium binding protein	1.304862418	1.170770107	0.992045647	1.011605868	1.15774479	1.067233759	0.933829539	0.894593004	0.863203775	0.965218767	1.185031767	1.06316128	0.870579546	0.723482793	1.260248662
PF11_0099	PF11_0099::heat shock protein DnaJ homologue Pfj2	1.179803973	1.336155212	0.765073921	0.614530528	0.550872015	0.900293704	0.874103044	0.81056796	0.931567384	1.08168676	1.05200627	0.774288415	0.592051361	0.717295441	1.152555074
PF11_0100	PF11_0100::hypothetical protein	1.076444805	1.800675424	1.398307098	1.843627475	1.780631827	2.35735631	2.545944815	2.797396155	2.388787728	2.640239068	1.415011252	1.577730261	1.668282893	4.35568838	2.359714871
PF11_0101	PF11_0101::hypothetical protein	0.768974082	0.85161819	0.670082478	0.599033865	0.488023719	0.774208483	0.904305711	0.928551727	0.765537305	0.661461001	1.327509453	2.112284491	2.861676525	2.796628172	2.794156463
PF11_0105	PF11_0105::hypothetical protein	0.78662017	0.736358769	0.651527003	0.593069728	0.503020551	0.99570986	0.948228709	0.795316273	0.707442102	0.547767963	1.619779835	1.610491207	1.782808679	2.119817476	1.651452117
PF11_0106	PF11_0106::60S Ribosomal protein L36, putative	0.853351281	0.848998337	0.538902089	0.445552875	0.378765098	0.922916376	0.823321084	0.504616148	0.517895521	0.478057404	1.060803593	0.953718021	1.012942575	0.993690395	0.880424454
PF11_0107	PF11_0107::hypothetical protein	2.122428467	2.316841649	2.224648473	1.718460607	1.879826748	1.199344894	1.160327488	1.117617046	1.104634825	1.149163488	1.071901884	1.051209537	0.774401461	0.67795235	0.695409121
PF11_0108	PF11_0108::hypothetical protein, conserved	0.766306972	0.690546395	0.634786284	0.680085643	0.634807349	0.817480583	0.908984905	0.820025064	1.005917447	0.914195029	1.232678347	1.168050637	1.597562098	0.772230332	0.549479999
PF11_0109	PF11_0109::hypothetical protein	1.034815819	0.769935754	0.631761585	0.636228652	0.533467004	0.961382337	1.045828083	1.006853124	0.811978325	0.798986672	1.232782967	1.725374179	1.347005113	1.309729344	0.994716051
PF11_0110	PF11_0110::hypothetical protein	0.731223448	1.228875104	0.79110777	0.88390932	0.566993802	1.096358967	1.150574521	0.903592556	0.825281201	0.734921945	1.441706661	1.561860177	1.722422592	1.601654882	1.150707158
PF11_0111	PF11_0111::asparagine-rich antigen	0.812657874	1.009328278	0.748322795	0.722672684	0.723854646	0.925292671	0.907233322	0.77618579	0.697051312	0.68956712	1.129610003	1.156151173	1.217793788	1.453178843	1.401868344
PF11_0112	PF11_0112::vacuolar sorting protein 35, putative	2.037613747	3.319426799	2.366871885	1.643474812	1.209994079	0.674692573	0.543684306	0.582986786	0.56988596	0.655041333	0.697203254	0.554032903	0.531260512	0.723732252	1.179693991
PF11_0113	PF11_0113::ribosomal protein L11, putative	0.871745916	3.209203209	2.719667516	5.437381735	4.55181457	1.110732142	1.175750608	0.877749302	0.931931358	0.959022386	1.065247326	1.090849891	0.859288321	0.599827946	0.815607316
PF11_0114	PF11_0114::actin, putative	0.507942099	1.808056913	0.749036063	0.693518046	2.326109615	0.62275527	0.321473539	0.553362281	0.623892694	0.821100041	0.82949444	0.570702288	0.375132184	0.435259287	0.550760712
PF11_0115	PF11_0115::hypothetical protein	0.470853777	0.48619692	0.481386688	0.744828079	0.66984589	0.588487949	0.777441713	0.794630731	0.836793696	0.77350018	0.466459619	0.413236103	0.557367088	0.698864797	0.672170611
PF11_0116	PF11_0116::hypothetical protein	0.450986079	0.372258824	0.555870534	0.502976773	0.951009305	0.866456021	0.976675347	0.903411035	0.953677804	1.026892441	0.849502874	1.27864756	1.322901583	1.493793222	1.706982039
PF11_0117	PF11_0117::replication factor C subunit 5, putative	0.775490632	0.818577474	0.632874377	0.650873421	1.033712264	0.674465228	0.685003748	0.442617806	0.447887066	0.511118181	1.038292242	0.621914736	0.513734985	0.601913302	0.831474413
PF11_0118	PF11_0118::hypothetical protein	0.298067464	0.279112099	0.216174002	0.243178451	0.339488915	0.449438022	0.355897503	0.453236512	0.460562753	0.465097269	0.773723869	0.872689826	1.221137061	1.517423784	2.160948578
PF11_0119	PF11_0119::hypothetical protein	0.915090075	1.542232056	1.32086877	1.430499059	0.790791204	0.683156558	0.788257567	0.74446548	0.726948645	0.437920871	1.224433774	0.698484139	1.006958979	1.081380451	1.470071859
PF11_0120	PF11_0120::hypothetical protein	1.336217734	1.707727801	1.597242676	2.229790107	2.087789069	0.909000621	0.834288242	0.890322527	0.821836178	0.809384115	1.084222052	1.011492927	0.976272955	1.382341719	1.706315176
PF11_0122	PF11_0122::hypothetical protein	0.383882018	1.120390176	na	1.64722347	8.025101476	1.386335212	1.499427753	1.484081619	1.60255977	2.288895229	2.808035116	1.353453046	1.067892467	3.27946546	7.463548461
PF11_0123	PF11_0123::hypothetical protein	0.937946214	0.870060102	0.706358965	0.702411443	0.999227949	1.16052249	1.08954764	1.0828081	1.051829938	0.881719041	0.733200268	0.88877202	0.988381523	1.109664094	0.566693174
PF11_0124	PF11_0124::hypothetical protein	1.470791856		1.974766142		16.39522834	0.538115789	0.930171579	0.937858947	0.761049473	1.383726315	0.328717192	0.274255117	0.254144427	0.624375266	1.050865677
PF11_0126	PF11_0126::hypothetical protein	0.764045452	1.012811728	0.665102437	0.751565984	0.80060107	0.828908627	0.809404894	0.926427288	0.877667958	0.926427288	1.032049446	0.807307729	0.816053362	0.564325021	0.395314109
PF11_0127	PF11_0127::hypothetical protein	1.199273489	1.797375399	1.979109534	3.003299927	2.97607393	0.927904795	0.874042641	0.874733088	0.846513239	0.907170986	0.663669764	0.598063746	0.50743821	0.430072541	0.368772064
PF11_0128	PF11_0128::hypothetical protein, conserved	1.203493746	3.068005927		0.483068099	1.837899368	0.165281524	0.203060158	0.1936155	0.132225219	0.297506743	0.465084757	0.429803742	0.254357089	0.448165169	0.677166008
PF11_0129	PF11_0129::hypothetical protein	1.133968712	1.351990814	0.919405585	1.509622509	1.338503645	0.988864107	1.055029184	1.220940525	0.899459542	1.168569965	0.969042222	0.938347707	1.228857605	1.031503095	1.665663871
PF11_0130	PF11_0130::hypothetical protein	1.384384466	1.521933426	2.996372518	3.513181138	1.86027816	0.799031047	0.74576231	0.902609145	0.914446642	0.8848529	0.761795649	0.830612445	0.778422088	0.970098725	1.530045901
PF11_0131	PF11_0131::hypothetical protein	0.481966722	3.052286095	1.012779363	1.184692249	3.261333711	1.507623843	1.433369649	1.416162031	1.227578415	1.184271371	1.802560314	1.555113874	1.682235568	1.978921756	1.966278602
PF11_0134	PF11_0134::hypothetical protein	0.669347608	1.114533728	0.716628493	0.974289828	0.985693022	1.555969781	1.409251465	2.532442695	1.511891317	1.322533834	1.458714957	1.478105568	1.168642744	1.33155948	0.960371009
PF11_0135	PF11_0135::hypothetical protein	0.856019232	1.38790562		2.010265556		0.95319192	0.889645792	1.239149496	0	3.431490913	0.812968895	1.414574242	1.317352506	0.887791379	1.069532311
PF11_0136	PF11_0136::hypothetical protein	1.654419375	0.977075312	1.414183851	1.588420591	1.379934184	0.898608944	0.708315285	1.194621302	1.004327643	1.807789758	1.154638145	1.383669905	1.360462093	1.991487293	1.619563598
PF11_0139	PF11_0139::protein tyrosine phosphatase, putative	0.999993127	1.06301804	0.888970244	0.566497086	0.598059235	0.999593074	1.063787125	0.907887288	0.770328608	0.75198745	0.883966613	0.073943402	0.661613903	0.601282002	0.328533779
PF11_0140	PF11_0140::hypothetical protein	1.077182612	0.594525532	1.143274882	0.636896332	0.477997624	1.366132529	1.703647624	1.317916087	0.980400991	0.892004181	1.401115025	1.131675061	0.834966816	1.642428151	0.385947813
PF11_0141	PF11_0141::UDP-galactose transporter, putative	0.953472055	2.9376555	1.031695456	2.889088222	3.730458161	1.222743822	1.12933978	1.112357227	1.018953185	1.010461908	0.996032947	0.640142944	0.448433137	0.415917186	0.486862289
PF11_0142	PF11_0142::hypothetical protein, conserved	0.672669518	0.801711578	0.510663795	0.613090322	0.563086647	0.793638043	0.802348333	0.697862359	0.744048459	0.83641441	0.915621538	0.639693281	0.699925587	0.651792957	0.646226019
PF11_0143	PF11_0143::hypothetical protein	0.797038984	0.595467639	1.275359325	1.334627571	1.928542973	1.141218805	1.216069993	1.182858052	0.623751131	0.551700323	1.05744407	1.24980986	0.72805162	1.700384385	0.905729327
PF11_0144	PF11_0144::hypothetical protein	0.324615433	0.289364195	0.234329373	0.191510417	0.224024717	0.448303515	0.448303515	0.512346875	0.576390234	0.558092131	0.532405699	0.582138922	0.725587441	0.715101171	0.506099099
PF11_0145	PF11_0145::glyoxalase I, putative	0.339683605	0.240169768	0.245478538	0.430166994	0.729622425	0.501106626	0.619423468	0.619423468	0.772539382	0.65422254	0.495906036	0.482326424	0.663399292	0.940699596	1.100177045
PF11_0146	PF11_0146::hypothetical protein	2.02336812	11.41304188	4.066713104	4.468394443	3.357802476	0.898026937	0.81630189	0.760630889	0.854978868	0.602677907	0.736947975	0.591640979	0.595821889	0.527665422	0.607919751
PF11_0147	PF11_0147::mitogen-activated protein kinase 2	na	na	8.42598395	na	20.69976639	2.147599815	2.86346642	11.81179898	19.56702054	26.84499769	1.904217797	8.050566632	4.870454446	5.927454015	8.242347518
PF11_0148	PF11_0148::dynein light chain type 2, putative			0.73429482	0.225510555	0.380383944	1.270922595	1.779291632	3.1349424	8.133904605	11.09939066	1.464830042	1.627223354	3.764459668	6.023292677	4.645054264
PF11_0149	PF11_0149::hypothetical protein	1.567977184	1.52368011	1.106680709	1.079271698	1.082963547	0.752660148	0.752660148	0.770163872	0.805171321	0.796419459	0.923369769	0.740894312	0.742345908	0.582120223	0.365660558
PF11_0150	PF11_0150::hypothetical protein	1.415657503	1.61752294	1.238988063	1.156224775	1.127681135	0.82810534	0.675085875	0.693088165	0.801101905	0.84610763	0.786803998	0.720610885	0.720060765	0.574272749	0.312264877
PF11_0151	PF11_0151::hypothetical protein	0.88954753	0.921033999	0.789502244	0.764201371	0.785213103	1.44591995	1.376404568	1.25127688	1.042730734	0.903699969	1.536612645	1.941395658	1.478494343	0.837084558	0.434132912
PF11_0152	PF11_0152::hypothetical protein	0.944544594	0.992665401	0.919924845	0.891127056	0.873846524	1.18128031	1.082840284	1.148466968	0.864084671	0.820333549	1.590380125	1.801249978	1.341101026	0.879900659	0.387306802
PF11_0153	PF11_0153::hypothetical protein	4.939058878	1.951108114	4.209957137	3.170852003	3.169918198	0.520263203	0.63617915	0.915324278	0.881113336	0.824320617	0.465615736	0.70406385	0.900165175	1.211174552	1.460971956
PF11_0154	PF11_0154::hypothetical protein	1.004474934	0.717205385	0.409756073	1.928832388	0.87312195	0.583693698	0.608999986	0.615739651	0.742588217	0.708369147	0.671304476	0.552340654	0.625319547	0.805000653	0.998246748
PF11_0155	PF11_0155::hypothetical protein						0	0.372151728	1.687664811	1.306858392	2.276183822	0.70565301	0.468888144	0.823791807	4.72588776	1.360032096
PF11_0156	PF11_0156::hypothetical protein	0.738837831	0.741315192	0.634022972	0.636483004	0.720332628	0.700937632	0.673704102	0.714826568	0.624367039	0.669460718	0.768488403	0.739163071	0.627190872	0.616766375	0.644072938
PF11_0157	PF11_0157::glycerol-3-phosphate dehydrogenase, putative	1.237646141	-0.257103689	0.867785158	1.75591424	7.911462422	2.433009181	2.673541998	5.627343026	8.033962406	8.7312405	1.489361477	0.914325862	1.899859147	2.638219659	1.151185251
PF11_0158	PF11_0158::hypothetical protein	1.203070396	3.492993101	1.673281623	3.651568825	4.311051151	1.873921765	1.753892183	2.143372492	2.568535706	2.756053551	0.900726039	0.91537578	0.853746917	0.836863739	0.955731331
PF11_0159	PF11_0159::hypothetical protein	1.195018296	1.398883535	0.546538034	0.895250747	0.97235314	0.828601494	0.616847779	0.630657804	0.708914612	0.782568078	0.710918761	0.692470124	0.722234773	1.108521984	1.135108984
PF11_0160	PF11_0160::hypothetical protein	1.171914793	1.317029599	1.054109787	0.878840614	0.937532196	1.088119911	1.116658672	1.04560694	1.009771573	1.111673174	0.884937334	0.839287501	0.845832502	0.643607603	0.787456196
PF11_0161	PF11_0161::falcipain-2 precursor, putative	1.12734562	1.081370138	1.115065605	0.886500604	0.876296236	1.389374666	1.431462029	1.344310408	1.044964118	0.842579056	1.286151236	2.71734391	3.530812275	2.837746027	1.956081357
PF11_0162	PF11_0162::falcipain-3	0.982833716	0.941748766	0.771733192	0.614559052	0.656271324	1.019642802	0.937307792	0.676437632	0.720579375	0.812641945	1.028642904	1.005324909	0.708036175	0.591242063	0.584432194
PF11_0163	PF11_0163::hypothetical protein	1.357480692	1.440039639	1.730697483	1.362119862	1.828905108	0.962098402	1.086388626	1.035751868	0.962098402	0.916064985	1.13828282	1.479345788	1.486958345	1.222830235	1.221354238
PF11_0164	PF11_0164::peptidyl-prolyl cis-trans isomerase	0.948557037	1.024156672	0.720554045	0.478182323	0.576198339	1.016738041	0.907801822	0.762553531	0.660879727	0.806128018	1.15804465	1.250965026	1.009594722	0.644680835	0.840332859
PF11_0165	PF11_0165::falcipain 2 precursor	0.995758171	1.18673524	0.795415503	0.508688117	0.256957234	1.089289985	1.189698593	0.698226564	0.254551161	0.17018393	1.623863173	1.803826381	1.756481308	1.006598048	0.555834283
PF11_0166	PF11_0166::hypothetical protein	1.142905903	1.294194542	1.163343619	1.186771904	1.514605436	2.623680162	2.851826263	2.623680162	2.053314909	1.996278384	2.637100234	3.523794273	2.552708645	0.731295365	0.176127937
PF11_0167	PF11_0167::hypothetical protein	1.464078594	1.473499394	1.751005426	1.773351012	2.373397744	1.045298143	0.982466014	1.119554295	0.70257744	0.862513768	1.11868455	1.101039751	1.162308121	0.675695083	0.370789534
PF11_0168	PF11_0168::hypothetical protein	1.015852146	1.208098767	0.799322133	1.216270087	1.57944299	0.926844775	0.808793716	0.884074907	0.871616663	0.903920797	0.901304465	0.646471423	0.420485306	0.299441282	0.260171183
PF11_0169	PF11_0169::hypothetical protein	1.172727181	0.86108043	0.759371776	0.550534001	0.652516427	1.138878713	1.203957497	1.334115064	1.453426168	1.475119096	0.943529844	1.301620911	1.005327415	1.134566895	1.246513703
PF11_0170	PF11_0170::cyclophilin, putative	0.864741427	0.9912717	0.545761954	0.541073682	0.696657612	1.194126394	1.057299411	1.094615861	1.169248761	0.920472429	0.967356308	0.956868196	0.801976882	0.789223346	1.059988721
PF11_0171	PF11_0171::hypothetical protein	1.079882013	1.203670853	1.120831974	1.030095258	0.872159683	0.832437881	0.907679113	0.858956501	0.843724066	0.901154218	0.681954605	0.605078581	0.594995743	0.575178188	0.69827766
PF11_0172	PF11_0172::hypothetical protein, conserved	2.330255462	5.344484154	3.55694993	3.153446885	1.926839456	0.834753488	0.801820277	0.792436417	0.801062391	0.874273342	0.812109885	0.710192406	0.530686402	0.443765193	0.526474564
PF11_0173	PF11_0173::oligosacharyl transferase STT3 subunit, putative	1.227751442	2.425564109	2.095364884	2.136810988	1.926580857	1.338257569	1.267184313	1.620181672	1.562972735	1.712778334	1.558971866	1.460401855	1.940406612	3.115166823	3.963088986
PF11_0174	PF11_0174::hypothetical protein	1.002939801	0.878882131	0.673755176	0.529450305	0.47718097	1.016905281	0.980778164	0.701789963	0.480593303	0.37663802	1.555133707	1.77462583	2.087676597	1.482262074	1.172840455
PF11_0175	PF11_0175::heat shock protein 101, putative	0.938811112	1.167920339	0.771176301	0.787684836	0.630863865	1.117249351	1.139145396	0.937047843	0.719740621	0.562353615	2.531907364	2.637171042	2.404083503	0.770130035	0.225602774
PF11_0176	PF11_0176::hypothetical protein	0.153766304	na	-0.112766696	0.735278076	2.255383332	0.441917135	0.642016747	0.387984025	0.514654636	0.529793578	0.563348031	0.430178546	1.003871663	1.230081081	1.24611809
PF11_0177	PF11_0177::ubiquitin C-terminal hydrolase, family 1, putative	0.800689082	1.485808428	0.877074371	0.694429352	1.366305272	0.605201207	0.508369014	0.593097183	0.617305232	0.738345473	0.71305146	0.504651735	0.472195655	0.499833479	0.654927334
PF11_0178	PF11_0178::hypothetical protein	0.523534545	1.663111034	0.452601048	1.217690375	2.202031166	1.666765405	0.716232333	2.633733715	3.18832141	8.676079008	0.980473078	0.580359527	1.450166945	2.199975202	4.132109702
PF11_0179	PF11_0179::hypothetical protein	1.000793444	0.753033547	0.579815616	0.613734634	0.799789691	1.096520411	1.096520411	0.906307687	0.872740735	0.872740735	0.935193413	0.929819415	0.564571149	0.430480194	0.394742399
PF11_0180	PF11_0180::hypothetical protein	0.908982452	1.472516348	0.993203146	1.204099486	1.627279073	1.031202668	0.946647241	1.777837272	1.737461207	2.116602307	0.880938659	0.901437024	1.011653288	0.933959755	1.09035143
PF11_0181	PF11_0181::tyrosine --tRNA ligase, putative	1.373397613	1.9587754	1.635942091	2.025139434	1.424182724	1.194748262	1.394326576	1.601878656	1.476930472	1.182133459	1.145294254	1.406647137	1.501425748	1.704764003	1.865557572
PF11_0182	PF11_0182::hypothetical protein	0.96917636	1.542642366	1.363053847	1.070107488	1.907369111	0.855006236	0.899422144	1.093741743	1.154813617	1.343581228	1.031848932	1.224127474	1.627434294	1.691340522	2.55782957
PF11_0183	PF11_0183::GTP-binding nuclear protein ran/tc4	0.941635935	0.88871718	0.602601318	0.475670107	0.557613557	1.276519247	1.190702827	0.911799462	0.976161777	1.137067564	0.953379219	0.939141909	0.7837883	0.767674543	0.991809735
PF11_0184	PF11_0184::DNA mismatch repair protein MLH1, putative	1.176897794	1.239383384	1.132132828	1.493902352	1.599044593	0.846122073	0.908423673	1.168520111	1.298019915	1.186746674	0.690372356	0.604874344	0.92599846	1.827826996	0.804749728
PF11_0185	PF11_0185::hypothetical protein	2.263552327	3.941151902	4.120435643	4.68518019	6.120223523	1.347446352	1.40066693	1.718878792	2.121170149	2.39172534	0.63934536	0.694107322	0.639687778	0.899302297	0.896752001
PF11_0186	PF11_0186::hypothetical protein	4.060991209	4.19409486	3.830849949	3.748014616	3.016880176	1.096170688	1.138331099	1.419400506	1.208598451	1.342106419	1.007045113	1.107383274	0.867003049	1.655229457	1.763535621
PF11_0187	PF11_0187::clathrin assembly protein AP19, putative	1.186863745	1.420218385	1.161911162	1.280893239	1.151566884	1.224263158	1.123532645	1.255257162	1.146778148	1.16227515	1.070767403	1.109079141	1.334670542	1.480021183	1.885869262
PF11_0188	PF11_0188::heat shock protein 90, putative	1.41438584	1.871209029	1.653696005	1.136951618	0.721329273	0.986612522	0.932008649	0.696882004	0.613662546	0.602467387	1.910834848	1.578011778	2.240363735	2.650012614	3.979482367
PF11_0189	PF11_0189::hypothetical protein	0.936522802	1.512536066	0.866034735	0.920354872	1.902462832	1.284656523	1.092851774	1.067640412	1.567339938	1.146482004	1.001935705	1.20190222	1.028144795	1.295872037	1.185352602
PF11_0190	PF11_0190::hypothetical protein	2.00060174	3.193503798	4.707812587	2.416014628	2.331783427	1.006320661	0.942427286	0.894507254	0.7108138	0.646920425	0.781346811	0.913228742	0.570967113	0.286876798	0.296179801
PF11_0191	PF11_0191::hypothetical protein	0.781198704	0.847641445	0.675957478	0.641028036	0.573679805	0.943607058	0.976387017	0.928539735	0.911506887	0.90908308	1.283041885	1.196536337	1.117286648	1.051033869	1.392725269
PF11_0192	PF11_0192::hypothetical protein	0.397112862	0.39999615	0.426898768	0.369772044	0.388343271	0.453145124	0.446225251	0.446225251	0.527902714	0.57566132	0.749307203	0.780359994	0.749955949	0.578661115	0.478399556
PF11_0193	PF11_0193::hypothetical protein	1.649703983	1.792319607	1.107164046	0.833315196	5.397006138	1.594430076	1.510512703	2.601438545	2.573466087	4.000061418	1.079268136	0.903682768	0.706920579	0.73718807	0.655217744
PF11_0194	PF11_0194::hypothetical protein	0.581163933	-1.049162623	0.796000233	0.330875127	-8.311389478	1.46156098	1.571178053	2.484653666	2.630809764	2.92312196	1.175033304	0.871247406	0.700498864	0.741178971	0.621267287
PF11_0195	PF11_0195::hypothetical protein	0.560066913	0.611050733	0.460043275	1.236206617	1.996638836	1.316372834	1.122788594	3.019914148	7.414276402	7.588502218	1.398829926	1.327319459	2.399149786	2.89282224	1.671952271
PF11_0196	PF11_0196::hypothetical protein		0.026066154	1.268625509		14.03221539	3.897496027	7.145409382	19.48748013	59.76160574	86.39449526	1.530211799	1.808248183	1.796618299	2.9113696	3.12398903
PF11_0197	PF11_0197::hypothetical protein	0.506307478	0.798931613	0.328114512	0.456648345	0.45448069	0.54317668	0.482373032	0.557816309	0.66404159	0.691663965	0.547235937	0.44111105	0.439300569	0.521604874	0.613622213
PF11_0198	PF11_0198::hypothetical protein, conserved	0.346191376	0.289781058	0.167364161	0.360702457	0.341777301	0.441478357	0.448167423	0.494990886	0.481612754	0.367898631	0.616446884	0.694254219	0.739918711	0.669024765	1.502224188
PF11_0199	PF11_0199::hypothetical protein	0.871611957	0.914302017	0.737507473	0.581132623	0.743890603	1.832722809	1.648029813	1.363886742	1.43492251	1.619615506	0	2.646082324	3.188206653	3.087118806	2.851259773
PF11_0200	PF11_0200::U2 snRNP auxiliary factor, small subunit, putative	0.601099985	0.537695871	0.568571617	0.51553285	0.59379798	0.759008061	0.70882571	0.558278656	0.621006595	0.508096305	0.595095155	0.52029423	0.506189601	0.512332145	0.571745547
PF11_0201	PF11_0201::hypothetical protein	0.687160471	0.764226183	0.689566784	0.644688943	0.627164575	0.757873171	0.715487669	0.647428939	0.770327099	0.819199742	0.717397514	0.63466642	0.61296158	0.598436874	0.63959367
PF11_0202	PF11_0202::clathrin coat assembly protein, putative	0.397715672	0.622244635	0.543147741	0.932305249	0.816791979	0.735850498	0.521742404	0.777714799	1.30832613	1.359686225	0.560931541	0.48294209	0.567116664	0.740698446	0.918618774
PF11_0203	PF11_0203::hypothetical protein	0.911989365	1.160973432	0.969659452	0.692958544	0.720315303	0.727596811	0.677258165	0.626303104	0.698259294	0.619199543	0.731164437	0.725123755	0.868554303	1.044092431	1.113322794
PF11_0204	PF11_0204::hypothetical protein	1.756546233	1.930389971	2.20734817	1.93028995	1.510453213	1.06389245	1.125866767	1.301460666	1.167182979	1.177512032	1.05346216	0.819948486	0.732554948	0.384634793	0.380174807
PF11_0205	PF11_0205::hypothetical protein	0.55141473	0.508497473	0.50273703	0.450988954	0.531523284	0.967047813	1.081335282	0.931882438	0.940673782	0.95825647	0.699953105	0.83375229	0.781247526	0.765418872	0.788678454
PF11_0206	PF11_0206::hypothetical protein	0.80809069	0.779843364	0.651231487	0.515369651	0.67134581	0.945054864	0.936120333	0.722651929	0.748377268	0.677469245	0.708939582	0.645259926	0.518768787	0.440408813	0.463317273
PF11_0207	PF11_0207::hypothetical protein	0.961136247	0.984571053	0.843615897	0.736610605	0.749920592	0.942161109	1.017763565	0.780216474	0.825978137	0.840810046	1.046380046	1.059768669	1.241707919	1.437335282	1.192680284
PF11_0208	PF11_0208::phosphoglycerate mutase, putative	1.122185841	1.205636936	0.919087221	0.699829708	1.021465227	1.132265184	1.075367436	0.955882165	0.853466219	0.864845768	1.582378167	1.6139095	1.565427135	1.605849741	1.866955371
PF11_0209	PF11_0209::hypothetical protein	0.859526595	0.847336443	0.690915146	0.629136384	0.595090939	0.700811541	0.708188505	0.700811541	0.612287978	0.745073323	0.727530209	0.709224976	0.532014727	0.472942339	0.457795454
PF11_0210	PF11_0210::hypothetical protein	0.697728765	1.132059436	0.895945399	0.85278415	0.892246963	0.757655233	0.881828227	1.096637698	0.909380902	0.973985502	0.837661896	0.731962829	0.618707277	0.583441255	0.442952521
PF11_0211	PF11_0211::hypothetical protein, conserved	1.0548989	1.139629376	0.937137854	0.752145392	0.85844141	0.886466075	0.868736753	0.797819467	0.842142771	0.82441345	0.965378785	0.955267347	1.061753551	1.128527568	1.318860569
PF11_0212	PF11_0212::hypothetical protein	0.864731433	0.935292878	0.770999654	0.617863484	0.66439713	0.856086853	0.88147087	0.773717501	0.857750082	0.828663402	0.915293627	0.809262911	0.931178473	0.976793242	0.939531469
PF11_0213	PF11_0213::hypothetical protein	0.709540762	0.727502604	0.483442095	0.909011915	1.679219199	0.922492586	0.877770335	0.594995558	0.929306554	1.065518422	1.099412818	1.06074701	0.914768274	1.295685888	2.023214894
PF11_0214	PF11_0214::hypothetical protein	1.50349481	1.398284651	1.978777795	3.681727951	4.01556188	0.749466546	0.628441735	0.702893289	1.106729304	0.982270724	0.590116125	0.633375574	0.728347926	0.876749964	1.13191613
PF11_0215	PF11_0215::hypothetical protein	0.884822057	1.668460092	1.875359293	2.979526957	2.649692904	0.796976725	0.854652672	0.907085351	0.823193065	0.817949797	0.597636392	0.703494869	0.745220446	0.891437132	1.092189415
PF11_0216	PF11_0216::hypothetical protein	0.770133597	1.791969702	0.99192931	1.648549156	1.871788606	0.95085811	1.055145773	1.141029732	0.938588973	0.944723541	0.782805977	0.701172878	0.925747511	0.750963227	1.10898661
PF11_0217	PF11_0217::hypothetical protein		2.098325246	0.912873387	2.484702048	3.751577235	0.710977428	0.525505056	0.726433459	0.819169646	1.290578593	0.509073678	0.594230512	0.850746346	0.696633848	1.275615465
PF11_0218	PF11_0218::hypothetical protein	1.099745555	1.482044658	1.131823759	1.239313733	1.937405607	1.070036291	1.166461444	1.079218943	1.191422809	1.119927441	0.988598599	0.676768308	0.675509346	1.402500623	3.475208543
PF11_0219	PF11_0219::hypothetical protein		-3.147487869	1.005094569	1.130927772	2.624907589	0.232376151	0.323059527	0.34006266	0.827485805	0.583774232	0.878335073	1.034968318	1.093866856	1.071805931	1.635547611
PF11_0220	PF11_0220::hypothetical protein	1.218418319	8.601569068	4.675278618	7.260237296	36.85356583	1.249954796	1.183657355	1.634285997	1.905662279	1.851099263	1.045047092	0.935474782	1.165129804	1.594725723	2.603680945
PF11_0221	PF11_0221::hypothetical protein	1.998698486		10.46142984		8.650778097	8.205254436	16.82077159	5.333415383	10.25656804	25.43628875	1.35670239	3.121392817	0	7.338650397	5.815548903
PF11_0222	PF11_0222::hypothetical protein	1.782891037	na	na	na	9.721712253	1.2581255	1.385092294	1.639025881	2.481623693	11.47318116	2.490444477	0.900324317	1.948816984	8.875125645	7.682453098
PF11_0223	PF11_0223::hypothetical protein	0.439855533	-0.880732238	0.214704833	na	0.31465939	0.284977061	0.403489854	0.27336796	0.647676198	0.4058109	0.533463657	0.572803763	0.591206044	0.543387746	0.754024315
PF11_0224	PF11_0224::circumsporozoite-related antigen	1.104996814	1.153846223	0.75819254	0.593859125	0.525558332	0.916818164	0.965715133	0.733454531	0.44618484	0.464521203	1.399284648	1.471894935	1.594720645	0.897904999	0.338079101
PF11_0225	PF11_0225::PfGCN20	0.718777528	0.628395896	0.420592404	0.326467628	0.333432583	0.747042855	0.739657477	0.661293601	0.734980453	0.747699078	0.938662756	1.088090217	1.002843639	1.162237025	1.056442039
PF11_0226	PF11_0226::hypothetical protein	0.347115524	-0.292912675	-0.349438999	0.595225132	-1.394850039	0.604597726	0.399466355	0.367077191	1.101231573	1.090435185	0.405238737	0.68456585	1.034057816	2.301692149	1.746528832
PF11_0227	PF11_0227::hypothetical protein	0.654872513	0.097435281	-0.826528658	3.217623795	9.722321097	0.52624842	0.406818292	0.435236232	0.484337882	0.566640799	0.855476872	0.541123135	0.504604083	0.453603375	0.591266299
PF11_0228	PF11_0228::hypothetical protein	0.957452943	1.163311547	8.389059429	1.936681624	2.934898447	1.535442065	1.031123239	1.167241131	1.015463652	1.099382948	2.13152934	1.407224556	1.130007468	0.99294548	3.223749542
PF11_0229	PF11_0229::hypothetical protein	0.655144855	1.299878021	0.762998623	0.409795429	1.678651119	0.665002689	0.642907843	0.622888669	0.836440565	1.124748267	0.881616679	0.610348253	1.010557439	1.512979628	1.378013068
PF11_0230	PF11_0230::hypothetical protein	0.828081207	1.054176552	1.158622656	1.198625407	1.674680771	3.172021412	2.778412916	2.570031947	2.662645711	2.917333562	1.232766693	2.261156351	2.229122239	2.554409908	2.123952656
PF11_0231	PF11_0231::hypothetical protein	0.785136296	1.236883251	1.38204085	1.327213355	2.630217691	4.163422978	3.540156065	3.141265241	3.465364036	3.415502683	1.826816213	2.167049157	1.50440021	1.381093943	1.756639807
PF11_0232	PF11_0232::hypothetical protein	0.389747665	0.379640762	0.319400907	0.390265431	0.493060437	0.525322309	0.461742727	0.603217204	0.8163382	0.848582631	0.583202384	0.627963531	0.748482247	1.360826472	1.86577712
PF11_0233	PF11_0233::hypothetical protein	1.283403714	2.878428405	1.327163692	1.943037476	2.043952395	0.802070131	0.791149504	0.802702009	0.868463373	0.880314445	0.547675224	0.580500927	0.598212253	0.700968008	0.769143028
PF11_0234	PF11_0234::hypothetical protein	0.580018989	1.495369401	0.764539109	3.983417822	2.423275343	0.87768035	0.87768035	0.847928474	1.487593814	1.844616329	1.073377176	1.023869378	0.61052998	1.761970628	0.617113649
PF11_0235	PF11_0235::hypothetical protein					-167.3924128	0	0	0	0	0	0.410620487	0.631370682	1.104866329	1.043984089	0.640694137
PF11_0236	PF11_0236::hypothetical protein	0.940215375	1.415616537	0.233344074	1.810401234	5.624381476	1.252766559	2.744155319	8.292121509	9.96247692	28.81363085	0.682868098	0.849688461	1.098423058	3.440208917	1.955747133
PF11_0237	PF11_0237::hypothetical protein	0.807557639	8.827437594	4.854702336	7.085182475	13.75393234	1.927333061	2.595475189	5.088159282	5.62781254	4.70269267	0.976434674	0.623700513	0.785242206	1.916409022	1.318191079
PF11_0238	PF11_0238::hypothetical protein	2.376654738	-65.04807843	20.18524064	6.401646578	5.554418555	0.730780487	0.637641798	0.544503108	0.51584505	0.587490196	0.86767268	0.906543644	0.630924337	0.515454352	0.666680066
PF11_0239	PF11_0239::hypothetical protein	2.337009384	2.244172077	2.433535669	2.322662435	2.342979922	2.309194119	2.305680151	2.464684148	2.293432854	2.231504292	2.99918946	3.815836332	2.950684474	3.535198384	2.452112284
PF11_0240	PF11_0240::dynein heavy chain, putative	0.946649147	1.693598902	-7.911542787	2.25285532	0.432477142	0.847922244	0.805707357	1.32323814	2.392737798	1.565212977	1.340532149	0.721186425	1.150039608	1.812002992	1.804171656
PF11_0241	PF11_0241::hypothetical protein	0.844197181	0.856074715	0.719457528	0.486264147	0.433748669	0.753445086	0.7362839	0.702481026	0.631431235	0.610515659	1.002492354	1.061646588	0.916216171	0.607002853	0.501859431
PF11_0242	PF11_0242::asparagine-rich protein	1.234185974	1.357363285	1.209377828	1.160158263	1.131269431	1.774634263	1.840323537	1.678673148	1.637296384	1.749424838	1.951646518	1.592915	1.455856281	1.120235127	1.049979678
PF11_0243	PF11_0243::hypothetical protein	0.703973078	1.370136488	0.879559119	1.133538097	2.113890406	0.953549173	0.84931124	0.838834263	1.056427153	1.244268167	0.57916187	0.54462969	0.516433056	0.445261131	0.442265196
PF11_0244	PF11_0244::hypothetical protein	0.547691482	0.496574398	0.560544843	0.472633364	0.611213526	0.788601629	0.839385332	0.862320077	0.855980693	0.983971886	0.834674413	0.699306031	0.664953157	0.765044667	0.815730823
PF11_0245	PF11_0245::translation elongation factor EF-1, subunit alpha, putative	0.815029726	0.767151786	0.683949492	0.547641509	0.563171265	1.102431596	1.088414383	1.128930135	1.013991327	0.975811776	1.313339178	1.330327103	1.461097705	1.797752564	2.051342839
PF11_0246	PF11_0246::hypothetical protein	1.044128587	1.132321124	0.977830883	0.865123345	1.04934314	1.37787986	1.51979208	1.474870339	1.411426029	1.422221054	1.361786256	1.070928989	1.12702512	1.111026385	1.026356562
PF11_0247	PF11_0247::hypothetical protein	1.784840878	2.033480108	1.917111854	1.816503752	2.000100893	1.404498967	1.529677827	1.982478214	1.910302743	2.078414353	1.573220219	2.169255283	2.359201819	2.683538609	2.274751538
PF11_0248	PF11_0248::hypothetical protein	0.67280903		1.206801592	0.72702503	0.871566173	0.631903482	0.600081005	0.490975367	0.454606822	0.495521436	0.850530614	0.656726926	0.601626753	0	0.717016023
PF11_0249	PF11_0249::hypothetical protein	0.778759682	1.327486731	0.739616863	1.303282571	2.435694251	0.621931267	0.612987498	0.658943634	0.724024599	0.632619003	0.437077371	0.355414108	0.421071862	0.431424631	0.509654303
PF11_0250	PF11_0250::high mobility group-like protein NHP2, putative	0.750692716	0.827077092	0.411564413	0.441800765	0.43598161	0.903040048	0.893633381	0.677280036	0.611433366	0.639653367	1.414894278	1.088688423	0.746578717	0.632824711	0.690387509
PF11_0251	PF11_0251::endoplasmic reticulum oxidoreductin, putative	1.039402295	1.225231174	0.98911031	1.010731584	1.010183859	1.045606214	0.992930987	1.051605419	1.070736626	1.179443692	1.218793581	0.810615596	0.697320246	0.864162474	1.189067471
PF11_0252	PF11_0252::hypothetical protein	0.58597531	0.4886329	0.355933013	0.445200776	0.58477602	0.545899724	0.462392624	0.530512869	0.544802585	0.553902645	0.667592201	0.352218456	0.409673874	0.426641618	0.55907405
PF11_0253	PF11_0253::hypothetical protein	1.195849011	1.736234389	1.803502881	1.407677675	1.285317667	1.160536164	1.564537315	2.045121651	1.927036984	1.895927944	1.381726384	1.216865415	1.653704498	1.5335512	0.908414632
PF11_0254	PF11_0254::hypothetical protein	1.075729229	1.184826195	0.660158086	0.502287751	0.385435581	0.738457697	0.664631546	0.592493936	0.527473919	0.570970689	0.861946929	0.7245296	0.615225681	0.761055561	0.781409389
PF11_0255	PF11_0255::hypothetical protein	1.140000616	1.118577973	0.970943664	0.896307579	0.829013765	1.220219925	1.227942836	1.09665335	1.18160537	1.127544994	1.276653365	1.511128695	1.776343335	1.864864155	2.53479582
PF11_0256	PF11_0256::pyruvate dehydrogenase E1 component, alpha subunit, putative	2.163911885	4.219458535	6.533777742	8.281985543	8.942438798	1.626025391	2.251202816	5.225623585	6.412083993	6.239640763	1.657092621	1.826737885	3.327902391	4.404696792	3.623574705
PF11_0257	PF11_0257::ethanolamine kinase, putative	3.00285641	5.30341113	5.135501208	4.709856106	2.717388295	0.960706747	0.947924927	0.874495896	0.738867037	0.719810401	0.631650268	0.637928491	0.739603238	0.650196292	0.385484531
PF11_0258	PF11_0258::co-chaperone GrpE, putative	1.029592891	0.827754449	0.718279512	0.531313942	0.389050821	0.686391424	0.600592496	0.457594283	0.414694819	0.390861783	0.77099827	0.782454664	1.149923745	1.711799562	1.956947573
PF11_0259	PF11_0259::hypothetical protein	0.959120649	1.11451564	0.618591599	0.663108167	0.565149404	1.76724693	1.690825441	1.76724693	1.25140188	1.213191136	1.9056484	2.25828709	2.736387885	2.4339449	2.575859256
PF11_0260	PF11_0260::ribosomal protein L35, putative	0.814597531	0.888248094	0.395700853	0.340875489	0.236426598	0.90101547	0.89583722	0.533359732	0.414259986	0.434972985	1.406765983	0.922644146	0.629210606	0.602632055	0.755064136
PF11_0261	PF11_0261::hypothetical protein	1.464533069	2.413074091	-0.890263468	0.271733216	1.702132693	1.178312736	0.561964536	0.852010748	1.196440625	1.14205696	0.813014991	0.638513454	0.620784773	0.892889739	1.190643349
PF11_0262	PF11_0262::hypothetical protein	1.160204437	-0.145952104	0.270170209	0.655424068	2.174285579	0.79601894	0.653050606	0.671063979	1.036412869	0.969396918	0.626584821	0.681679837	0.878173016	1.781853734	2.758588883
PF11_0263	PF11_0263::hypothetical protein	1.268930925	1.459748461	1.212345361	0.861261771	0.784761479	1.102233012	1.252136702	0.837697089	0.811243497	0.846514954	1.169632734	1.178590311	1.206066936	1.056134017	0.525649383
PF11_0264	PF11_0264::DNA-dependent RNA polymerase	1.427555852	1.895950739	1.668381179	1.305077641	1.117550526	0.846889545	1.089933093	1.052807367	0.995183936	0.93420395	1.05763447	1.294773886	1.78742583	2.376623328	3.842108794
PF11_0265	PF11_0265::mitochondrial import inner membrane translocase, putative	0.602695035	0.534569361	0.531785275	0.471708633	0.445154878	1.015707288	0.973322318	0.802056148	0.658772027	0.561268888	1.437134225	1.86520616	2.078346064	2.555917804	2.211781654
PF11_0266	PF11_0266::small nuclear ribonucleoprotein D1, putative	0.953130796	0.844209972	0.857978027	0.767766692	0.616313272	0.723428544	0.799888472	0.558745624	0.517574894	0.470522631	0.866157666	0.879240064	0.976436004	0.91804373	1.328113686
PF11_0267	PF11_0267::hypothetical protein	0.808294247	1.281635409	0.842539301	2.197584311	5.47421155	3.618733031	4.463190434	4.219344412	4.26058566	3.946115648	1.446946652	1.502921508	1.010898728	0.477675071	0.158078072
PF11_0268	PF11_0268::hypothetical protein	1.867290722	3.008645203	2.211594519	1.761041291	2.062872165	2.487697694	2.499964217	2.877969045	1.774959542	1.612484445	1.29735457	1.665433888	0.598652326	0.155800921	0.057675972
PF11_0269	PF11_0269::hypothetical protein	0.957570034	0.787888615	0.767108848	0.635259259	0.559017435	1.092675466	1.152901672	1.092675466	1.17010916	1.092675466	1.094634721	1.112270758	1.080153145	0.749722219	0.391925175
PF11_0270	PF11_0270::threonine -- tRNA ligase, putative	0.789479462	0.726537047	0.481148929	0.476640516	0.511470952	0.996388874	0.965370379	0.807537931	0.81079672	0.678638999	0.949560346	0.782279362	0.781578819	0.950663382	1.138072392
PF11_0271	PF11_0271::hypothetical protein, conserved	1.093532384	1.518699254	1.13168606	1.199627103	1.113492578	0.992397282	1.032434862	1.056304976	0.849992117	0.732229567	0.773602784	0.787352394	0.777152003	0.935760952	1.185021464
PF11_0272	PF11_0272::ribosomal protein S18, putative	0.966901289	0.865309354	0.454572531	0.368554219	0.339584616	0.977181951	0.994029915	0.623374693	0.544750858	0.539134869	1.174780004	1.190512029	1.181274619	1.234066643	1.305512189
PF11_0273	PF11_0273::hypothetical protein	1.845800102	2.47529853	2.310116876	1.634813036	1.461042881	1.460907675	1.412921693	1.330776188	1.447150427	1.458260056	1.624334544	1.70482844	1.661810794	1.510458026	2.040077797
PF11_0274	PF11_0274::hypothetical protein	0.762558758	0.601222304	0.375099336	0.311018169	0.377517846	0.664790261	0.625684952	0.594400704	0.555295395	0.508369023	0.826180973	0.795432172	0.906998057	0.881404096	0.814881803
PF11_0275	PF11_0275::hypothetical protein	0.842687568	1.036469051	0.765102438	0.625263679	0.59141828	1.056948311	1.122283093	0.951220258	0.782715615	0.780958794	1.355484736	1.524641187	1.421133542	1.483617178	1.153867866
PF11_0276	PF11_0276::hypothetical protein	0.656930523	0.91385869	0.443612938	0.464103784	0.63740593	1.112707816	0.8590904	1.256349243	1.47836049	1.281326137	1.198535224	1.081497166	1.116041672	1.326698605	0.702999042
PF11_0277	PF11_0277::hypothetical protein	0.74255952	0.983589989	0.90912699	1.102917263	1.982361798	1.520023325	1.520023325	2.182597594	2.76722195	2.962096735	1.145637355	1.007293758	0.657371442	0.411841703	0.277852736
PF11_0278	PF11_0278::hypothetical protein	1.203814755	1.04411743	0.850377694	1.364479064	1.828656791	1.533988329	1.396838576	1.950403066	2.230866608	2.819189401	1.132388905	0.96136415	0.666482349	0.455577948	0.313490681
PF11_0279	PF11_0279::hypothetical protein	4.417097876	7.292558209	3.420928249	1.696665307	2.728197044	5.126706279	3.14797754	4.946821849	3.507746402	5.171677387	1.534535298	1.088096942	2.664001978	2.831771176	2.302500494
PF11_0280	PF11_0280::small nuclear ribonucleoprotein F, putative	0.920931582	0.783337098	0.654252694	0.645635724	0.5412166	0.934440614	0.982360646	0.870547239	0.870547239	0.870547239	0.982150424	0.941097735	1.147631925	1.022570284	1.053052461
PF11_0281	PF11_0281::hypothetical protein	0.912604126	0.796061336	0.838856572	0.713026252	0.67372982	0.587466976	0.928576834	0.473763691	0.483238964	0.473763691	1.070827795	0.871217516	0.92080314	1.072400346	1.062626042
PF11_0282	PF11_0282::deoxyuridine 5'-triphosphate nucleotidohydrolase, putative	0.465349253	1.472508911	0.184527328		1.44383816	0.997158503	1.109740915	1.00251957	0.825604352	0.814882217	1.31646573	0.889870779	1.055867105	1.208912682	1.329320526
PF11_0283	PF11_0283::hypothetical protein						0	0	0	0	0	0	0.980930935	-53.71009065	-143.6807552	8.740300006
PF11_0284	PF11_0284::methyltransferase, putative	0.38483558	0.731193036	0.484205125	0.858595537	0.752617185	0.950447767	0.712835825	0.881144284	1.009850752	0.663333337	1.057444545	1.081346603	1.475391002	1.975049923	1.636778242
PF11_0285	PF11_0285::hypothetical protein	0.549355982	0.637726302	0.593804747	0.912762671	0.931108272	0.687328653	0.545122725	0.987541168	0.624126018	0.790032934	0.465223774	0.392672017	0.378651461	1.056134049	0.768458334
PF11_0286	PF11_0286::hypothetical protein, conserved	0.946388094	2.006169095	1.027335796	1.401195956	0.814534973	1.070364032	0.953164366	1.119013166	1.239452862	1.816212383	1.039539122	1.192915157	1.327364904	1.778791038	3.583181454
PF11_0287	PF11_0287::hypothetical protein	1.617088546	1.766011328	1.360977489	1.266713538	0.858900987	0.901814185	0.870717144	0.839620103	0.912179865	0.870717144	0.779860056	0.654050049	0.479424127	0.344270622	0.173079313
PF11_0288	PF11_0288::hypothetical protein	0.127192205	na	1.271624627	0.672096873	1.527682071	na	na	na	na	na	1.043194217	0.5528139	0.829767267	2.537940532	1.758533573
PF11_0289	PF11_0289::hypothetical protein	1.824163437	1.776805669	1.434305664	0.952098148	0.829297429	1.021637506	1.211525523	1.129322327	1.050612345	0.965443317	0.84680377	1.136332507	1.104628952	1.396726699	1.301658715
PF11_0290	PF11_0290::hypothetical protein	4.193018423	3.142678587	3.378206296	2.374587461	1.643943076	1.32338226	1.426642656	1.162359663	1.250579584	1.212341175	1.657546336	1.644753376	1.373532953	0.796467628	0.34558439
PF11_0291	PF11_0291::hypothetical protein	0.94250347	1.044712772	0.795216716	0.697062962	0.678834121	0.913276903	0.829038337	0.68835035	0.695233467	0.785912675	1.072360038	1.073470376	0.962621433	0.990623986	0.749143417
PF11_0292	PF11_0292::hypothetical protein	0.805676737	1.007574167	0.587237929	0.883366185	0.908618301	1.041528486	1.109950065	1.170769247	1.079540474	1.018721293	1.091145295	1.046181315	1.109121744	1.432348711	1.740769096
PF11_0293	PF11_0293::multiprotein bridging factor type 1, putative	0.712340911	0.6925891	0.669682762	1.053815976	0.633361292	0.786697696	0.578454188	0.902388534	0.894675811	0.755846806	0.92455634	0.670896476	0.648055967	0.330586761	0.30791174
PF11_0294	PF11_0294::ATP-dependent phosphofructokinase, putative	0.780539131	0.872026931	0.775894883	0.859770804	0.704617649	0.573746339	0.422285283	0.4952665	0.681249496	0.591158183	1.04135984	0.909147277	1.032975252	0.81999611	1.627227064
PF11_0295	PF11_0295::farnesyl pyrophosphate synthase, putative	0.968280317	1.133925481	0.853509298	0.838132587	0.968141653	0.68010497	0.609751248	0.59632325	0.597352166	0.629554615	0.730095784	0.309935822	0.757922478	1.200289268	1.356812638
PF11_0296	PF11_0296::hypothetical protein	0.676407302	0.700993607	0.633355653	0.725984808	0.849157248	0.92130538	0.856181406	0.960827182	1.01054014	0.935473573	0.706113676	0.900959813	1.042668332	1.565519065	1.718021911
PF11_0297	PF11_0297::hypothetical protein	0.507655108	1.872299945	na	136.9892015	68.65666253	26.80565063	115.3700276	40.42615524	47.2053105	154.1791367	12.40660875	10.98733801	18.87188081	11.91905355	26.76869331
PF11_0298	PF11_0298::GPI8p transamidase	0.904160805	1.435751372	0.878008479	1.890539379	2.441750324	0.961887277	0.974750645	1.270072228	1.332100696	1.364991951	1.233688921	1.214304549	1.003302388	1.016976757	1.343621244
PF11_0299	PF11_0299::hypothetical protein						0	0	0	0	0	0.904216086	0	8.316841116	1.122832591	0.263036021
PF11_0300	PF11_0300::hypothetical protein	0.716371894	1.513215313	0.716180608	0.824470818	1.699605016	1.002068869	0.970149763	1.110111978	1.438997671	1.705680852	1.055846518	0.761504065	0.624913365	0.493775222	0.525419014
PF11_0301	PF11_0301::spermidine synthase	0.865260297	1.096023502	0.693949006	0.48195809	0.465025049	0.948039521	0.970611891	0.744888195	0.75617438	0.677171086	1.372690034	1.10411157	0.772165602	0.427586468	0.933005364
PF11_0302	PF11_0302::hypothetical protein	1.056893119	1.067411558	0.781756786	0.492732222	0.439226805	0.983647328	0.984926489	0.788715528	0.747406157	0.70093226	1.309451272	1.275843816	1.196231726	0.790655535	0.593412243
PF11_0303	PF11_0303::26S proteasome regulatory complex subunit, putative	0.828885814	0.888980386	0.761070319	0.703505861	0.688385777	0.834402892	0.773109829	0.665481687	0.670013659	0.670013659	0.627991201	0.542756797	0.502026553	0.463875423	0.497815681
PF11_0304	PF11_0304::hypothetical protein	0.89543592	0.495129267	0.250976653	1.195625014	0.631711697	0.69881527	0.707784518	1.177386203	1.632936673	1.932737774	0.61615522	0.597176753	0.715605315	0.721303195	0.667903583
PF11_0305	PF11_0305::hypothetical protein	0.905610477	0.706201564	0.574541878	0.475419662	0.482727929	0.727164683	0.773832228	0.705244779	0.717370262	0.619730664	0.760319934	0.926096876	1.147793738	1.21184582	1.115072593
PF11_0306	PF11_0306::A/G-specific adenine glycosylase, putative	4.702613331	7.392853663	7.565036717	4.141756265	2.252602424	0.844814963	0.884917555	0.724910106	0.854471993	0.772810693	0.755655133	0.724598849	0.777146121	1.148656376	1.387012192
PF11_0307	PF11_0307::hypothetical protein	4.510381479	-3.960323614	1.355817518	1.316458584	1.576411286	0.753093823	0.610768082	0.863125485	2.921107414	1.513687072	0.65699795	1.244391649	0.929159887	2.409071023	3.591460138
PF11_0308	PF11_0308::hypothetical protein	1.232722296	1.34585201	1.284408341	1.362438235	2.03113112	1.133359022	1.161692998	1.114469705	1.20891629	1.180582315	0.979114458	0.841815004	0.906716481	0.854023161	1.005806237
PF11_0309	PF11_0309::hypothetical protein	1.031601786	1.13593548	1.269511942	1.169974551	1.524331175	2.538528416	2.513100752	2.805518883	1.966405985	2.152875518	2.677410365	2.64703647	4.479097456	4.403970084	4.798098764
PF11_0310	PF11_0310::hypothetical protein	0.987157164	1.099336203	0.582254474	0.431136821	0.285016187	0.874842525	0.846114054	0.702628043	0.602219105	0.673915206	1.192821964	0.907716614	0.776085545	0.965770532	1.149859662
PF11_0311	PF11_0311::N-acetyl-glucosamine phosphate mutase, putative	0.905923193	0.95444418	1.035720264	0.759701907	1.666593809	0.756371765	0.811777995	0.831748316	0.871933708	0.778723443	0.811268356	0.830191059	0.995618505	1.262757812	1.371940758
PF11_0312	PF11_0312::ribosomal protein L38e	0.873848799	0.722848208	0.467103649	0.440048144	0.386288246	0.912960021	0.934959057	0.577474712	0.516977361	0.527976879	1.349349125	1.049074578	0.958734433	0.635755311	0.679593717
PF11_0313	PF11_0313::ribosomal phosphoprotein P0	0.836876104	0.946161119	0.431955738	0.330295482	0.275267799	0.925676847	1.013590291	0.542994799	0.413710323	0.408538944	1.377271159	1.130824733	0.703597432	0.67171524	1.012422349
PF11_0314	PF11_0314::26S protease subunit regulatory subunit 6a, putative	0.85331453	0.86699537	0.792381238	0.732178139	0.848123346	0.827814748	0.714159384	0.72714775	0.755673413	0.926583667	0.888797854	0.731095874	0.691847695	0.720595334	0.779860688
PF11_0315	PF11_0315::hypothetical protein	na	0.566719797	1.832739618	1.55759547	8.893484664	0.641436135	0.667881312	0.737236936	0.851580517	0.835285761	0.543188756	0.516976392	0.419850191	0.536648242	0.618239185
PF11_0316	PF11_0316::hypothetical protein	0.360989668	0.424364869	0.420894252	0.525882622	0.591335859	0.739907639	0.749643266	0.905413295	0.730172012	0.817792653	1.381197461	1.074644094	1.268342695	1.302266911	1.354504875
PF11_0317	PF11_0317::structural maintenance of chromosome protein, putative	2.294224542	6.325228819	5.319019665	4.348220766	2.877984173	0.749540943	0.756519059	0.71809983	0.782864786	0.820154136	0.64738687	0.632261341	0.722777963	0.864867293	1.613132895
PF11_0318	PF11_0318::PF16 protein, putative	2.172986047	6.604344022	7.399349682	10.49656599	8.320384383	0.993861429	2.455422355	1.403098488	1.987722858	1.75387311	0.600189816	1.560564132	1.111667397	5.294307556	1.724404789
PF11_0319	PF11_0319::hypothetical protein	1.923280662	-1.044677643	3.703992174	4.267922729	3.199855808	1.78320815	1.485627822	1.078346343	1.028912657	1.375017725	1.56287015	1.409598924	2.368493199	2.557002947	2.416428573
PF11_0320	PF11_0320::hypothetical protein	0.524832675	2.787327544	1.095631084	1.008354316	0.916667065	0.633548389	0.513878137	0.654666668	0.73210036	0.91512545	0.82031972	0.628546478	1.100229307	1.300646044	0.623144891
PF11_0321	PF11_0321::hypothetical protein	1.158373974	1.389728172	1.369285644	0.884517342	0.73004635	0.978208564	0.868226417	0.849971167	1.12743786	1.186542097	1.008100686	0.960975462	1.00680768	1.13486242	0.912397709
PF11_0322	PF11_0322::hypothetical protein	0.997806687	1.303872601	1.003691678	0.905988084		1.374431807	1.109362815	1.119180185	1.060275965	1.099545445	1.176953058	1.185389212	1.224909765	1.367837781	1.194426464
PF11_0323	PF11_0323::hypothetical protein	0.532866132	0.450200366	1.341480986	2.498167433	3.905922924	0.705073504	0.505102558	0.767565449	0.898533911	2.208341162	0.646742687	0.717567267	1.032241978	2.995005561	6.57353925
PF11_0324	PF11_0324::hypothetical protein	1.760893992	1.317576541	0.39493397	1.318417311	1.676862123	0.653913376	1.003957314	0.685258006	1.064024698	1.032224001	1.149502562	1.019176438	1.366822724	1.675541557	3.582091583
PF11_0325	PF11_0325::hypothetical protein	1.481722505	1.465178392	5.725078715	2.450734022	3.280811541	0.878228054	1.033209476	1.91143753	5.665431958	5.06272643	2.794027892	4.792486113	14.41396187	15.49919713	19.96167188
PF11_0326	PF11_0326::hypothetical protein	-1.938937714	2.247552284	3.301431396	0.695513116	3.394571477	1.057646253	4.390063891	5.397844277	7.377951808	23.14284156	1.040098365	1.069882346	1.061659832	1.402524581	2.045277849
PF11_0327	PF11_0327::hypothetical protein	2.061796295	1.819137763	1.298387271	0.721396482	0.465421018	0.754430383	0.845770692	0.649488899	0.536240968	0.432575135	0.776508155	0.70757851	0.55469662	0.470815805	0.269948115
PF11_0328	PF11_0328::hypothetical protein	5.074812077	-19.8875037	4.999619435	12.21038228	10.23316176	0.775598972	1.291545766	1.675801143	2.430203346	3.463962212	0.952446861	1.494596409	2.350437325	10.07107554	4.910799915
PF11_0329	PF11_0329::hypothetical protein	1.256984949	1.175932664	1.067193792	0.966529525	1.13213904	1.043488488	0.974865633	1.084841227	1.073254896	1.213173406	1.281999629	1.311990667	1.184356831	1.16106475	1.020099412
PF11_0330	PF11_0330::hypothetical protein	1.199988899	1.002875989	1.252571538	0.49596245	0.8787385	0.980657235	1.083549784	0.683413535	0.875657829	0.874304441	1.068236776	0.996398826	0.781700111	0.720586817	0.77331452
PF11_0331	PF11_0331::t-complex protein 1, alpha subunit, putative	0.886484629	0.8769824	0.622668221	0.47073329	0.543190258	0.926916288	0.931347036	0.687088193	0.667062814	0.621739666	1.037318135	1.034974578	1.250302773	1.729078319	2.010173983
PF11_0332	PF11_0332::hypothetical protein	1.075048355	1.415047077	1.860958668	1.477832505	1.126847398	0.796015146	0.87317988	0.678237395	0.751340827	0.633563076	0.595539684	0.562495284	0.550109813	0.751732406	1.220177933
PF11_0333	PF11_0333::hypothetical protein	2.99926188	2.984251864	3.448601861	2.028449046	1.270325455	1.248818763	1.412579765	1.169061686	1.066719113	0.825375359	1.446346497	1.603239955	1.670456256	2.1711734	2.568521788
PF11_0334	PF11_0334::hypothetical protein	1.943615043	3.224834413	2.951666988	1.271367258	1.25124078	1.928338051	2.050590727	4.054607366	1.238652297	1.899500456	1.188636742	1.441603079	2.411616704	1.420736668	1.191544999
PF11_0335	PF11_0335::hypothetical protein	1.377237466	2.993534516	2.68683946	2.310376276	2.023877337	1.39391507	1.39391507	1.229925061	1.19712706	1.19712706	0.966284006	0.934934624	0.688676556	0.523472783	0.439611501
PF11_0336	PF11_0336::hypothetical protein, conserved	0.425891948	0.354416337	0.286533386	0.382011186	0.551955042	0.558269545	0.6342967	0.457178108	0.481746471	0.5031818	0.557179558	0.440436528	0.449097726	0.467451329	0.517510478
PF11_0337	PF11_0337::50S ribosomal protein L2, putative	0.364094353	0.774329969			0.845953031	0.256460116	0.256460116	0.366371595	0.502452473	0.64900111	0.358807437	0.451167723	0.455513957	0.464750698	0.765812953
PF11_0338	PF11_0338::Aquaglyceroporin	1.569142744	2.682668955	3.542345452	4.741058486	5.821056918	1.176033522	1.232573595	1.492657932	1.764050283	2.329451015	1.184686516	1.424363862	1.107793236	0.729050651	0.710306311
PF11_0339	PF11_0339::hypothetical protein	0.875442355	1.400128114	0.723515755	0.517343741	0.314985429	0.589455967	0.744067368	0.531476691	0.657098455	0.63777203	1.158713982	1.199001023	1.230105685	0.927218225	1.072734785
PF11_0340	PF11_0340::hypothetical protein	1.551218958	2.856053855	3.975749215	11.91506415	20.55659545	2.03074541	1.947003331	2.281971646	2.376181485	2.428520284	1.36590704	1.752936497	1.347277853	0.887632041	1.166183969
PF11_0341	PF11_0341::hypothetical protein	0.718909708	0.731860459	0.68400009	0.563205281	0.514669869	0.825335221	0.931396017	0.789337065	0.740518373	0.667992286	1.044232429	1.140842037	1.249813501	1.0967468	0.784455419
PF11_0342	PF11_0342::hypothetical protein	1.074814501	0.911848937	1.873676135	3.199563985	3.955103569	1.156966098	1.177753287	1.093242265	1.082091375	1.132940709	0.946750347	0.788631828	0.654512268	0.721693217	0.866588188
PF11_0343	PF11_0343::hypothetical protein, conserved	0.73060609	0.98652604	0.334950589	0.735278135	2.36807419	1.457291609	1.218204704	1.400366155	1.240974885	1.388981065	1.086696165	0.806865766	0.764512838	0.549143564	0.521533143
PF11_0344	PF11_0344::apical membrane antigen 1 precursor	1.678046142	3.190181622	3.122617024	3.729604516	4.391372443	1.598327285	1.757547172	2.040406415	2.415132443	2.665624116	0.991164399	1.023568426	0.7056419	0.424276401	0.236159191
PF11_0345	PF11_0345::hypothetical protein	0.859155282	1.093742456	-0.095416889	1.050050238	2.043961654	0.67319866	0.578566603	0.653340495	1.115616585	1.117787927	0.690873025	0.636410749	0.561498868	0.812761384	0.677124782
PF11_0346	PF11_0346::hypothetical protein	2.151099313	2.865765548	3.187241181	2.365246024	1.457679837	2.567922259	3.0754707	2.590193106	3.622520935	2.793333227	4.978914416	4.962875743	7.645237952	9.266607592	9.828471429
PF11_0347	PF11_0347::hypothetical protein	1.177284822	1.441672212	1.007864957	0.875007944	1.185079965	3.034863571	3.589159472	3.375747399	3.140946157	2.961344311	3.246337933	4.254765486	4.210323013	4.06099753	4.917462289
PF11_0348	PF11_0348::hypothetical protein	0.720985328	0.782317374	0.716806426	0.822686581	0.866899724	0.899906575	0.848210934	0.834827795	0.810423252	0.837014583	0.837436165	0.888862542	0.730302272	0.7021061	0.772426824
PF11_0349	PF11_0349::hypothetical protein	0.872371358	0.712862188	0.677711195	0.554728892	0.768968818	0.942491002	0.886501438	0.811848685	0.783853903	0.690537962	0.873994918	0.830500833	0.850200993	0.633444589	0.650350741
PF11_0350	PF11_0350::hypothetical protein	0.797738166	0.983339751	0.603166332	0.685881008	0.630369676	0.815536436	0.840790188	0.877710987	0.810230531	0.794491643	0.994690475	0.79996319	0.644718133	0.624086091	0.647961409
PF11_0351	PF11_0351::heat shock protein hsp70 homologue	1.002865038	1.312104154	0.73732078	0.635968639	0.512977001	1.156568533	1.158098062	0.895356026	0.782492331	0.696469943	1.869550857	2.013481542	1.919025264	2.655671512	3.787762067
PF11_0352	PF11_0352::protein disulfide isomerase related protein	1.032731053	1.370908131	1.167944701	1.012025674	1.197165184	0.979928293	0.866736749	0.767123116	0.890692339	1.142783208	1.006297028	1.184335746	1.003396337	1.149357376	1.659793885
PF11_0353	PF11_0353::hypothetical protein	0.792926594	0.862204043	0.718182947	0.490125617	0.451567025	1.012418418	0.902389031	0.801971835	0.696184494	0.560354001	1.764909853	1.971160893	2.268016271	1.935155194	1.139852729
PF11_0354	PF11_0354::hypothetical protein	0.867915683	1.298662202	0.673631767	0.884041982	1.768897207	0.816726882	0.765592344	0.832763948	0.969923035	1.091658309	0.519546328	0.491595535	0.437903352	0.479448216	0.6864326
PF11_0355	PF11_0355::hypothetical protein	1.000544368	1.828540645	1.26481568	2.842200146	2.938369884	0.387709003	0.3724047	0.214260238	0.306086055	0.377506134	0.527459406	0.366405583	0.645825789	0	1.165045321
PF11_0356	PF11_0356::hypothetical protein	1.356958052	1.553469296	1.194820101	0.693220307	0.630688856	1.039395196	1.15200991	1.105786766	1.064296151	1.103969343	0.704773044	0.647341161	0.669478984	0.772788305	0.600157349
PF11_0357	PF11_0357::hypothetical protein	9.108945558	21.73572301	26.12349046	17.17615133	24.7403258	22.4656005	33.76240576	21.83200654	26.29456847	25.67301607	6.434412619	5.445862011	6.181422776	7.902737629	5.847623448
PF11_0358	PF11_0358::DNA-directed RNA polymerase, beta subunit, putative	0.90858471	0.856298806	0.700679403	0.548371711	0.529027774	1.391044892	1.460977194	1.188297122	0.866087833	0.685869159	1.846506877	1.81987816	1.802099061	1.7328096	2.121793361
PF11_0359	PF11_0359::coatomer delta subunit, putative	1.21725863	1.170606868	1.04713271	1.139671553	1.230927159	0.994463436	1.048360272	0.968048895	0.951083816	0.828662225	0.889991363	0.967375445	0.969770587	0.943070084	1.084407048
PF11_0360	PF11_0360::hypothetical protein	0.909953278	4.859236066	na	1.055440659	6.241153106	0.167923662	0.082441946	0.310636162	0.561868026	0.552463306	0.677104443	0.514664441	1.508076451	0.59139284	0.770810886
PF11_0361	PF11_0361::hypothetical protein	0.835573923	3.066087288	1.892634131		3.7779043	1.425486505	1.407995873	1.609138141	1.19810829	1.346778661	1.050460024	1.003818324	0.957289341	1.042802622	1.074924882
PF11_0362	PF11_0362::hypothetical protein	1.228762909	1.210743566	0.923063705	0.623103037	0.652679096	1.624210373	1.52240901	1.347206447	1.197168749	1.277011232	1.323127279	1.390352606	0.964545523	0.551705837	0.500257753
PF11_0363	PF11_0363::hypothetical protein	0.746323395	0.948858255	0.967702125	0.754127747	0.880385602	0.768204613	0.617633009	0.687635005	0.637825892	0.725193769	0.915739737	0.777701345	0.850239215	0.838394968	0.94572646
PF11_0364	PF11_0364::hypothetical protein	1.226182985	1.183323588	0.880130366	0.540161732	0.528588045	1.028047101	1.04043321	0.730780469	0.445899947	0.365390235	0.936680001	0.871328892	0.608674278	0.429363114	0.381575397
PF11_0365	PF11_0365::hypothetical protein	0.313357298	3.934359561	1.51801331	1.193621553	3.769601265	0.853010665	0.658829375	0.880750849	1.01945177	1.158152691	0.533766342	0.706109705	0.753385406	0.884389953	0.850892613
PF11_0366	PF11_0366::hypothetical protein	0.767136391		1.776607496	1.468163404	2.717551422	1.4755338	1.363750936	1.509068659	1.481122943	1.659975525	0.959846534	1.26718044	1.359652748	2.079062329	2.727600155
PF11_0367	PF11_0367::hypothetical protein	1.658330036	0.673398671	1.983569425		5.660769384	2.40058153	1.531405459	2.493707538	2.214329515	1.945298826	0.839112504	0.966411036	0.997608134	1.493530243	1.61114839
PF11_0368	PF11_0368::hypothetical protein	1.326673242	4.761597886	1.852376353	1.793924799	3.627585773	1.337119475	1.659815988	1.820795677	1.245431875	1.436314689	1.122902027	1.004736872	1.524007412	2.333449796	2.263585998
PF11_0369	PF11_0369::hypothetical protein	1.118386175	1.203039776	0.724804517	0.756702815	0.653426758	1.255691305	1.373981066	1.173798394	0.746135413	0.691540139	1.375233552	1.092311129	0.821102588	0.882825727	1.540347762
PF11_0370	PF11_0370::hypothetical protein	1.944372455	2.111398949	2.160778129	2.647322411	3.852468403	1.22311044	1.234331636	1.066013686	1.054792489	1.167004456	0.991917561	0.994632553	0.74813484	0.604298874	0.667430548
PF11_0371	PF11_0371::hypothetical protein	2.947130622	5.826477809	6.493710686	8.887921914	-2.024414354	1.675455871	1.456296444	1.527112091	1.552498678	1.496192766	1.341901389	1.336852166	1.12434358	1.146595519	1.422263593
PF11_0372	PF11_0372::hypothetical protein	0.541602785	1.208000073	1.902938117	1.565557692	1.301508764	1.645011991	0.854761133	1.419226032	2.532028261	1.967563362	0.561463043	0.610776488	1.575579864	1.332993051	1.923888617
PF11_0373	PF11_0373::hypothetical protein	1.224700665	2.423491298	1.92966485	0.99232919	1.196211354	0.935810915	0.671449788	1.193400749	1.131335797	1.299837927	0.819905229	0.749252391	0.633726807	0.594665844	0.443864362
PF11_0374	PF11_0374::hypothetical protein	1.244339524	1.296159115	1.065675988	1.044471632	1.436810351	0.969266963	0.938817776	0.784619327	0.69636791	0.723809706	0.706524812	0.671906344	0.553303704	0.535641296	0.615764508
PF11_0375	PF11_0375::hypothetical protein	0.832711908	0.82274905	0.705552236	0.511327441	0.633088571	0.826241419	0.784372955	0.698116432	0.642596631	0.57745762	0.775621618	0.834216965	0.77064855	0.538257187	0.388603153
PF11_0377	PF11_0377::casein kinase 1	0.801328394	0.827561466	0.632312735	0.72543064	0.873498586	1.133038204	0.992868529	1.004549335	1.109676591	1.226484654	1.113235487	0.797619475	0.657270517	0.564539854	0.47984204
PF11_0378	PF11_0378::hypothetical protein	0.734136214	0.790925718	0.530432789	0.463952818	0.415045633	0.978230985	0.978388019	0.927306925	0.778590727	0.691580129	1.331054122	1.312049779	2.00897156	1.861705814	0.890304756
PF11_0379	PF11_0379::hypothetical protein	1.015022908	1.798089515	1.477503047	4.077734029	8.729114019	2.786213552	3.049460392	4.669205677	3.470978656	3.385451399	1.744703264	1.466132441	0.845679049	0.829660688	0.99400154
PF11_0380	PF11_0380::hypothetical protein	0.877622854	1.29495201	1.050068771	0.873121243	1.017549096	1.024159485	0.873161613	0.551470492	0.558035617	0.564600742	0.760890456	0.679816561	0.631610465	0.712478103	0.832589895
PF11_0381	PF11_0381::subtilisin-like protease 2	1.740915969	2.031267972	1.675491174	2.108950958	2.677751065	1.750202359	1.953774771	1.630929517	2.192572261	1.947703411	1.42737707	1.216857691	0.714155009	0.373542538	0.148401732
PF11_0382	PF11_0382::ribosomal protein S9, putative	0.167125435		0.054243739	0.105042681	0.169757457	0.215994219	0.191994861	0.302391907	0.393589466	0.431988438	0.363469135	0.222439767	0.261890895	0.336106205	0.497317514
PF11_0383	PF11_0383::hypothetical protein	0.872381226	1.356391463	0.658792734	1.484671454	1.776318907	3.39617754	2.515518562	3.039653864	2.785496324	2.796766939	0.895609352	0.773533702	0.7147214	0.414168881	0.432960154
PF11_0384	PF11_0384::hypothetical protein, conserved	0.729452314	0.856183796	0.765618605	0.874316409	0.861803079	1.116434514	1.062881461	1.068188284	0.94052773	0.874715229	1.80075186	1.459801188	1.762411051	2.008067061	1.83359664
PF11_0385	PF11_0385::hypothetical protein	1.143463926	1.647611676	1.626092159	1.421295487	1.197348998	0.833094328	0.709246471	0.784514523	0.545343246	0.533361683	0.886824658	1.094926269	1.120673666	1.994093293	2.376967608
PF11_0386	PF11_0386::30S ribosomal protein S14, putative	0.798836219	1.029367135	0.924686992	2.272677824		0.756096208	0.761496895	0.81010308	0.874911326	0.842507203	0.828363021	0.938042572	0.778802215	0.714485972	0.83075188
PF11_0387	PF11_0387::hypothetical protein	4.393599281		1.376417006			na	na	na	na	na	na	na	16.19422972	14.54282673	28.54770366
PF11_0388	PF11_0388::hypothetical protein	8.220683472	3.164010113	0.788565913		2.860062118	0	0	0	0	0	0.697166645	0	2.773597438	6.902028032	1.843368976
PF11_0389	PF11_0389::hypothetical protein	1.678110915	2.749875237	2.208779018	1.222422004	3.189139847	1.377207054	1.76282503	2.78195825	4.80645262	6.541733508	2.317274346	3.830433645	3.468751331	4.186648454	7.084831693
PF11_0390	PF11_0390::reticulocyte binding protein, putative	2.688635482	2.649476314	0.773160968	0.887419994	2.004169111	1.099505497	0.740421361	1.342709134	2.224614705	3.587680369	1.251184505	2.184658167	1.028785391	1.588993788	1.187228861
PF11_0391	PF11_0391::hypothetical protein		1.267489776	1.377411452		0.798702634	1.934453938	1.877277959	0.933874315	0.676582412	2.258451149	0.616588168	0.85986702	1.258099679	2.252500323	3.492350211
PF11_0392	PF11_0392::hypothetical protein	1.3312973	1.996207475	1.020073686	0.849618108	2.635872218	1.32296551	1.290278308	1.239444768	1.408945705	1.52748697	1.056011407	0.911518179	0.881497585	0.70297532	0.684141309
PF11_0393	PF11_0393::hypothetical protein, conserved	0.450874149	0.335890097	0.329215434	0.448074932	0.832903348	0.42827134	0.394281551	0.401079509	0.537038665	0.503048876	0.415050007	0.937037173	1.691911255	1.912318446	2.811422723
PF11_0394	PF11_0394::hypothetical protein	0.649816747	0.808371224	0.611258752	0.480252716	2.291563009	0.860390642	0.772145448	1.500168298	2.184068552	1.103064925	0	0.57105616	0.717298396	0.718869483	0.906879051
PF11_0395	PF11_0395::guanylyl cyclase	1.221049899	3.057671251	1.989944075	3.251263706	6.536145694	1.154542004	1.030034132	1.22633827	1.373255777	1.556614312	0.914430865	0.767449471	0.711716638	0.607508552	0.617854401
PF11_0396	PF11_0396::Protein phosphatase 2C	1.387543377	1.320933568	1.283784526	0.980750607	1.225900367	1.234023072	1.063016129	0.902195563	1.016154203	1.05765851	1.182479526	0.94739472	0.76102936	0.871266893	0.896076202
PF11_0397	PF11_0397::hypothetical protein, conserved	0.616534822	0.454390852	0.423308882	0.535199631	0.937467013	0.905981259	0.820712435	0.959274275	1.268373763	0.916639862	0.620540475	0.665530254	0.844908318	1.126587242	1.401620822
PF11_0398	PF11_0398::hypothetical protein	1.146772492	0.990622392	0.907431315	0.734963283	0.727025298	1.456509713	1.390374329	1.327201518	1.324276672	1.226806908	2.46457784	2.302836679	1.774103482	0.848475151	0.371591008
PF11_0399	PF11_0399::hypothetical protein	1.012757216	0.932135374	0.888514024	0.807938017	0.857749392	0.968833294	0.826357809	0.740872519	1.016325122	0.940338197	0.912394874	1.082540135	1.073264421	1.258878856	1.719240734
PF11_0400	PF11_0400::hypothetical protein	0.865574229	0.970658848	0.866229552	0.745458374	0.909918427	0.884469172	0.835871965	0.884469172	0.874749731	0.933066379	1.03132306	0.969422916	1.025821202	1.308240397	1.872643254
PF11_0401	PF11_0401::hypothetical protein	0.964651893	1.097672601	0.905858867	0.795496045	0.913763183	1.096783894	1.021859188	0.870353827	0.969348362	1.060782194	1.03433465	1.03576219	1.044008975	1.260622867	1.650005932
PF11_0402	PF11_0402::hypothetical protein	0.902927537	1.26987085	1.068500158	1.126566179	1.525820228	1.832683376	1.818233889	1.399188514	1.676473046	1.191582284	1.439838614	1.924424313	2.100189052	2.393578833	2.923853251
PF11_0403	PF11_0403::hypothetical protein	0.763865945	0.772452846	0.799477342	0.819791961	0.957505457	0.825469392	0.741305205	0.957181244	0.978880962	0.753357489	0.961056737	0.892854122	0.727428119	0.738292205	1.039804334
PF11_0404	PF11_0404::malaria antigen	2.024961341	2.124267714	1.759610828	1.504576384	1.271127056	2.128296929	2.197140682	1.65063615	1.53900698	1.448127803	3.263486381	4.121197421	3.642511826	4.924337561	6.153397872
PF11_0405	PF11_0405::hypothetical protein, conserved	0.819260179	30.98619066	18.92980641	60.92619039	-1829.067812	na	-8.278622922	-6.742383617	-27.65230749	na	1.504351624	6.696611575	6.063939424	50.64222183	4.414936928
PF11_0406	PF11_0406::hypothetical protein	5.431075884	16.22222604	20.49107699	16.66453477	30.01380108	1.780537704	2.285904355	4.544864331	4.859215443	7.704767847	5.271348529	4.209022583	3.874347398	5.883044336	7.340398769
PF11_0407	PF11_0407::adrenodoxin reductase, putative	0.849429217	0.915263042	0.852950492	1.099278178	1.174257628	0.879590474	0.940251886	0.75826765	0.773433003	0.682440885	0.904216086	0.982976488	0.771362182	0.779424688	0.959478071
PF11_0408	PF11_0408::hypothetical protein	1.122811595	1.802700627	1.735663191	1.529661	1.535188777	1.07181743	1.002068162	1.022306393	0.937005986	0.93549771	0.968974123	0.964577823	0.873939625	1.055735571	1.003736771
PF11_0409	PF11_0409::hypothetical protein, conserved	1.058622385	1.067402036	0.932305286	0.892534892	0.947416326	1.165519144	1.128222532	0.960387775	0.997684388	0.997684388	1.25231152	1.445700066	1.276469831	1.321929184	1.743448342
PF11_0410	PF11_0410::hypothetical protein	1.611136237	6.607419144	1.502150317	0.889033223	1.025256529	8.052969395	8.555008824	34.89334612	11.54369558	28.58038761	1.213942782	1.067650605	2.090586771	2.244224264	2.633176932
PF11_0411	PF11_0411::hypothetical protein		0.457789163	1.598823784	0.460029212	2.107997185	0	0	0	0	0	1.010535931	0.923664406	1.118680625	3.171504009	2.542624695
PF11_0412	PF11_0412::Vacuolar ATP synthase subunit F, putative	1.136949551	1.175733116	1.100785857	0.865204646	0.770393813	0.978905893	1.033289554	0.9136455	0.902768768	0.85926184	0.849287025	0.772619927	0.744732813	0.700815162	0.828550424
PF11_0413	PF11_0413::hypothetical protein	0.975289508	0.786871967	0.748297589	0.890565869	0.829148964	0.996562089	0.85202255	0.935703336	1.004169434	0.966132713	0.830520227	0.764864327	0.685339929	0.689353064	0.875960318
PF11_0414	PF11_0414::hypothetical protein	0.72752913	1.039264891	1.756626812	1.852329835	2.749762811	1.026856159	0.941012559	1.152074208	1.102470377	1.248253005	0.893333409	1.552361132	1.431350032	1.277453855	1.363296148
PF11_0415	PF11_0415::hypothetical protein	1.007162756	1.461947916	1.155510632	3.058444305	5.285344194	1.157505899	1.174281347	1.711095677	1.878850156	2.029829186	1.378335754	1.061360405	0.975415191	0.780868596	0.938738904
PF11_0416	PF11_0416::myosin heavy chain subunit, putative	0.918767631	7.343035929	1.961160037	3.70459498	-93.6155688	1.562794581	1.514650427	1.491887391	1.657592057	2.856687272	1.474035796	1.792028554	3.202343775	3.237997412	2.430039095
PF11_0417	PF11_0417::hypothetical protein	0.950901443	3.521277118	2.045345266	3.362709146	8.069705473	1.279432691	1.883681278	1.94553379	1.871377358	1.688237093	0.709168532	0.519441597	0.396350902	0.360359097	0.240442593
PF11_0418	PF11_0418::hypothetical protein	0.875549808	1.004265356	0.887028766	0.789692387	0.611727713	0.985786987	1.017300749	0.924773538	0.849659097	0.731837672	1.443247178	1.646541026	2.099416025	2.058908613	1.764194845
PF11_0419	PF11_0419::hypothetical protein	0.757643156	0.951403847	1.014018891	0.935944995	na	0.830189995	0.951354323	0.922838646	0.927618895	0.708859853	0.705653788	0.701750843	0.650479225	0.601481587	0.551470319
PF11_0420	PF11_0420::hypothetical protein	1.06125589	0.656225126	0.714391203	1.65194721	4.976200741	0.662565194	0.690586816	0.712329187	0.722492767	0.901684398	0.502252001	0.56106418	0.625566492	0.713185359	0.73502602
PF11_0421	PF11_0421::hypothetical protein	1.074719561	-0.946475362	na	-76.87333167	-754.9447463	-32.73896595	-434.9605476	-123.9403711	-589.301387	-177.7258151	1.786860374	1.109147183	26.70910281	5.466552468	9.016064847
PF11_0422	PF11_0422::hypothetical protein	0.57010964	0.778938056	0.653829767	1.590990939	4.506043615	1.63713599	2.969377406	5.698764443	7.037792385	9.283557851	0.938610509	0.799096509	1.870468937	3.232362508	3.617642721
PF11_0423	PF11_0423::hypothetical protein	1.019272125	1.949771219	1.916036098	2.101928008	3.595836533	0.898781981	0.832205538	0.957036369	1.29824064	1.389783249	0.623185491	0.818306938	0.768539278	1.026185211	0.907016826
PF11_0424	PF11_0424::hypothetical protein	0.854401023	2.156832829	2.019133545	6.041280681	5.794933006	1.112493877	1.141529488	1.241124106	1.300178439	1.225919623	0.726379197	0.718146284	0.688727391	0.734243133	0.806733692
PF11_0425	PF11_0425::hypothetical protein	0.922540529	2.82139676	5.920252035	16.0388094	15.18108329	1.301034565	1.592645761	1.458055978	1.379545272	1.368329456	1.098326212	1.088480223	0.939605974	0.939024468	1.15592578
PF11_0426	PF11_0426::hypothetical protein	0.964544683	0.913556547	0.66085227	1.052829378	0.722627936	1.181556654	1.267711827	0.910783254	1.169248772	1.144633009	1.284262264	1.139091439	0.921275449	0.780623287	0.595312118
PF11_0427	PF11_0427::dolichyl-phosphate b-D-mannosyltransferase, putative	0.544370822	0.954501319	0.75994957		1.191959016	0.700439652	0.644959283	0.436907901	0.5270635	0.499323316	0.607166324	0.407793043	0.323029035	0.438671149	0.649508664
PF11_0428	PF11_0428::hypothetical protein, conserved	0.705145569	1.072827993	0.658890888	0.96540456	0.904429736	0.842287934	0.811659282	0.941831053	0.788687793	0.727430488	0.878307264	1.150212964	1.24295132	1.241674923	1.788154906
PF11_0429	PF11_0429::hypothetical protein	0.989549373	-22.03241374	1.691500573	1.215251415	4.317604851	1.297751572	1.234136299	1.450428227	1.272305463	1.361366845	1.017306777	0.770860695	0.605260019	0.487253972	0.377031603
PF11_0431	PF11_0431::membrane skeletal protein, putative	6.939781073	1.285120125	0.914102222	1.619615233	6.375329096	1.223772082	1.557912263	1.456805909	2.174060517	3.046999578	1.215275889	1.22153496	1.147124497	2.902368877	3.114299695
PF11_0432	PF11_0432::hypothetical protein	1.402680685	1.6620823	0.998978091	2.086812368	1.914870351	1.093131125	1.400097647	1.345597933	1.063644763	1.082746733	1.058219749	1.36761907	2.058786209	2.361023354	2.108378821
PF11_0433	PF11_0433::hypothetical protein	1.187071532	1.201573097	1.015440398	1.03681536	1.46458532	1.563697586	1.534242842	1.433121242	1.45774762	1.515942898	0.972320266	0.946037685	0.847214146	0.970895973	0.957307971
PF11_0434	PF11_0434::hypothetical protein	1.317304977	4.933899866	1.692899729	1.544437629	5.188089287	0.91692268	0.941052225	0.482590884	1.120300267	1.658044396	2.533595412	1.279951873	1.230827108	4.402727195	3.334554517
PF11_0435	PF11_0435::hypothetical protein	1.495583629	2.213966011	2.25205222	1.836533499	1.66167033	0.77296885	0.87774441	0.698044338	0.66425194	0.680821001	0.675700219	0.577185336	0.521557421	0.529838657	0.531332256
[truncated: 3,636 more rows]
